# Supplementary material for: 4-[(2-Chloro-4-nitro­phen­yl)diazen­yl]-N,N-diethyl­aniline
Source: Acta Crystallogr Sect E Struct Rep Online. 2011 Feb 19;67(Pt 3):o662. doi: 10.1107/S160053681100537X (PMC3052010; doi:10.1107/S160053681100537X)
Supplement: Supplementary file 1 [file e-67-0o662-sup1.cif]

##############################################################################
###                                                                        ###
###        Electronic paper (Acta Crystallographica Section E)             ###
###                                                                        ###
##############################################################################
#                                                                            #
# This CIF contains the data in a paper accepted for publication in Acta     #
# Crystallographica Section E. It conforms to the requirements of Notes      #
# for Authors for Section E, and has been peer reviewed under the auspices   #
# of the IUCr Commission on Journals.                                        #
#                                                                            #
# Full details of the Crystallographic Information File format               #
# are given in the paper "The Crystallographic Information File (CIF):       #
# a New Standard Archive File for Crystallography" by S. R. Hall, F. H.      #
# Allen and I. D. Brown [Acta Cryst. (1991), A47, 655-685].                  #
#                                                                            #
# The current version of the core CIF dictionary is obtainable from          #
# ftp://ftp.iucr.org/pub/cif_core.dic. The current version number is 2.4.    #
#                                                                            #
# Software is freely available for graphical display of the structure(s) in  #
# this CIF.  For information consult the CIF home page http://www.iucr.org/  #
# cif/home.html                                                              #
#                                                                            #
# This file may be used for bona fide research purposes within the           #
# scientific community so long as proper attribution is given to the journal # 
# article from which it was obtained.                                        #
#                                                                            #
##############################################################################
                                             
data_I
_audit_creation_method     SHELXL-97
_chemical_name_systematic
;
4-[(2-Chloro-4-nitrophenyl)diazenyl]-<i>N</i>,<i>N</i>-diethylaniline
;
_chemical_name_common     ?
_chemical_formula_moiety     'C16 H17 Cl N4 O2'
_chemical_formula_sum     'C16 H17 Cl N4 O2'
_chemical_formula_iupac     'C16 H17 Cl N4 O2'
_chemical_formula_weight     332.79
_chemical_melting_point     ?
_symmetry_cell_setting     monoclinic
_symmetry_space_group_name_H-M     'C 2/c'
loop_
    _symmetry_equiv_pos_as_xyz
    'x, y, z'
    '-x, y, -z+1/2'
    'x+1/2, y+1/2, z'
    '-x+1/2, y+1/2, -z+1/2'
    '-x, -y, -z'
    'x, -y, z-1/2'
    '-x+1/2, -y+1/2, -z'
    'x+1/2, -y+1/2, z-1/2'
_cell_length_a     25.745(2)
_cell_length_b     7.5774(6)
_cell_length_c     18.8628(15)
_cell_angle_alpha     90.00
_cell_angle_beta     121.795(5)
_cell_angle_gamma     90.00
_cell_volume     3127.6(4)
_cell_formula_units_Z     8
_cell_measurement_reflns_used     4405
_cell_measurement_theta_min     2.54
_cell_measurement_theta_max     25.46
_cell_measurement_temperature     110
_exptl_crystal_description     'prism'
_exptl_crystal_colour     'red'
_exptl_crystal_size_max     0.40
_exptl_crystal_size_mid     0.06
_exptl_crystal_size_min     0.04
_exptl_crystal_density_diffrn     1.413
_exptl_crystal_density_meas     ?
_exptl_crystal_density_method     'not measured'
_exptl_crystal_F_000     1392
_exptl_absorpt_coefficient_mu     0.260
_exptl_absorpt_correction_type     multi-scan
_exptl_absorpt_process_details     '(SADABS; Sheldrick, 1996)'
_exptl_absorpt_correction_T_min     0.9032
_exptl_absorpt_correction_T_max     0.9897
_exptl_special_details
;
;
_diffrn_ambient_temperature     110
_diffrn_radiation_type     MoK\a
_diffrn_radiation_wavelength     0.71070
_diffrn_radiation_source     'fine-focus sealed tube'
_diffrn_radiation_monochromator     graphite
_diffrn_measurement_device_type     'Bruker--Nonius X8 APEXII'
_diffrn_measurement_method     '\f and \w'
_diffrn_detector_area_resol_mean     ?
_diffrn_reflns_number     21470
_diffrn_reflns_av_R_equivalents     0.0620
_diffrn_reflns_av_sigmaI/netI     0.0521
_diffrn_reflns_theta_min     1.86
_diffrn_reflns_theta_max     26.10
_diffrn_reflns_theta_full     26.10
_diffrn_measured_fraction_theta_max     0.997
_diffrn_measured_fraction_theta_full     0.997
_diffrn_reflns_limit_h_min     -31
_diffrn_reflns_limit_h_max     31
_diffrn_reflns_limit_k_min     -9
_diffrn_reflns_limit_k_max     8
_diffrn_reflns_limit_l_min     -23
_diffrn_reflns_limit_l_max     23
_diffrn_standards_number     0
_diffrn_standards_interval_count     ?
_diffrn_standards_interval_time     ?
_diffrn_standards_decay_%     0
_refine_special_details
;
Refinement of <i>F</i>^2^ against ALL reflections. The weighted <i>R</i>-factor
<i>wR</i> and goodness of fit <i>S</i> are based on <i>F</i>^2^, conventional
<i>R</i>-factors <i>R</i> are based on <i>F</i>, with <i>F</i> set to zero for
negative <i>F</i>^2^. The threshold expression of <i>F</i>^2^ >
\s(<i>F</i>^2^) is used only for calculating <i>R</i>-factors(gt) <i>etc</i>.
and is not relevant to the choice of reflections for refinement.
<i>R</i>-factors based on <i>F</i>^2^ are statistically about twice as large
as those based on <i>F</i>, and <i>R</i>- factors based on ALL data will be
even larger.
;
_reflns_number_total     3105
_reflns_number_gt     1987
_reflns_threshold_expression     I>2sigma(I)
_refine_ls_structure_factor_coef     Fsqd
_refine_ls_matrix_type     full
_refine_ls_R_factor_all     0.0906
_refine_ls_R_factor_gt     0.0436
_refine_ls_wR_factor_gt     0.1037
_refine_ls_wR_factor_ref     0.1322
_refine_ls_goodness_of_fit_ref     1.032
_refine_ls_restrained_S_all     1.032
_refine_ls_number_reflns     3105
_refine_ls_number_parameters     276
_refine_ls_number_restraints     0
_refine_ls_hydrogen_treatment     refall
_refine_ls_weighting_scheme     calc
_refine_ls_weighting_details
         'calc w=1/[\s^2^(Fo^2^)+(0.0616P)^2^+3.7461P] where P=(Fo^2^+2Fc^2^)/3'
_atom_sites_solution_hydrogens     geom
_atom_sites_solution_primary     direct
_atom_sites_solution_secondary     difmap
_refine_ls_shift/su_max     0.000
_refine_ls_shift/su_mean     0.000
_refine_diff_density_max     0.301
_refine_diff_density_min     -0.371
_refine_ls_extinction_method     none
_refine_ls_extinction_coef     ?
loop_
    _atom_type_symbol
    _atom_type_description
    _atom_type_scat_dispersion_real
    _atom_type_scat_dispersion_imag
    _atom_type_scat_source
    'C' 'C' 0.0033 0.0016
                         'International Tables Vol C Tables 4.2.6.8 and 6.1.1.4'
    'H' 'H' 0.0000 0.0000
                         'International Tables Vol C Tables 4.2.6.8 and 6.1.1.4'
    'Cl' 'Cl' 0.1484 0.1585
                         'International Tables Vol C Tables 4.2.6.8 and 6.1.1.4'
    'N' 'N' 0.0061 0.0033
                         'International Tables Vol C Tables 4.2.6.8 and 6.1.1.4'
    'O' 'O' 0.0106 0.0060
                         'International Tables Vol C Tables 4.2.6.8 and 6.1.1.4'
_computing_data_collection     'APEX2 (Bruker, 2006)'
_computing_cell_refinement     'SAINT (Bruker, 2006)'
_computing_data_reduction     'SAINT (Bruker, 2006)'
_computing_structure_solution     'SIR92 (Altomare <i>et al.</i>, 1994)'
_computing_structure_refinement     'SHELXL97 (Sheldrick, 2008)'
_computing_molecular_graphics     'XP in SHELXTL (Sheldrick, 2008)'
_computing_publication_material     'SHELXTL (Sheldrick, 2008)'
loop_
    _atom_site_type_symbol
    _atom_site_label
    _atom_site_fract_x
    _atom_site_fract_y
    _atom_site_fract_z
    _atom_site_U_iso_or_equiv
    _atom_site_adp_type
    _atom_site_calc_flag
    _atom_site_refinement_flags
    _atom_site_occupancy
    _atom_site_disorder_assembly
    _atom_site_disorder_group
    Cl Cl1 0.05101(3) 0.47275(10) 0.39144(4) 0.0324(2) Uani d . 1 . .
    O O1 -0.16973(10) 0.5393(3) 0.13154(12) 0.0404(5) Uani d . 1 . .
    O O2 -0.23165(9) 0.4835(3) 0.17351(13) 0.0406(6) Uani d . 1 . .
    N N1 0.01886(10) 0.2751(3) 0.49659(12) 0.0221(5) Uani d . 1 . .
    N N2 0.00367(10) 0.1881(3) 0.54089(13) 0.0235(5) Uani d . 1 . .
    N N3 -0.18043(11) 0.4861(3) 0.18396(14) 0.0312(6) Uani d . 1 . .
    C C1 -0.03294(12) 0.3220(3) 0.41830(15) 0.0230(6) Uani d . 1 . .
    C C2 -0.02263(12) 0.4170(3) 0.36330(16) 0.0232(6) Uani d . 1 . .
    C C3 -0.07057(13) 0.4702(4) 0.28604(16) 0.0254(6) Uani d . 1 . .
    H H3 -0.0649(13) 0.545(4) 0.2500(19) 0.034(8) Uiso d . 1 . .
    C C4 -0.12889(12) 0.4255(3) 0.26414(15) 0.0258(6) Uani d . 1 . .
    C C5 -0.14133(13) 0.3303(4) 0.31635(16) 0.0268(6) Uani d . 1 . .
    H H5 -0.1831(14) 0.302(4) 0.3003(18) 0.034(8) Uiso d . 1 . .
    C C6 -0.09304(12) 0.2792(4) 0.39309(17) 0.0248(6) Uani d . 1 . .
    H H6 -0.0984(13) 0.214(4) 0.4299(18) 0.035(8) Uiso d . 1 . .
    C C7 0.05212(12) 0.1399(3) 0.61996(15) 0.0213(6) Uani d . 1 . .
    C C8 0.11401(12) 0.1691(3) 0.65168(16) 0.0205(6) Uani d . 1 . .
    H H8 0.1255(12) 0.223(4) 0.6154(16) 0.029(7) Uiso d . 1 . .
    C C9 0.15720(13) 0.1204(3) 0.73204(16) 0.0220(6) Uani d . 1 . .
    H H9 0.1982(14) 0.138(4) 0.7512(17) 0.035(8) Uiso d . 1 . .
    C C10 0.14028(11) 0.0425(3) 0.78528(15) 0.0204(6) Uani d . 1 . .
    C C11 0.07782(12) 0.0103(4) 0.75163(16) 0.0236(6) Uani d . 1 . .
    H H11 0.0638(12) -0.040(3) 0.7845(17) 0.026(7) Uiso d . 1 . .
    C C12 0.03514(13) 0.0575(4) 0.67093(17) 0.0241(6) Uani d . 1 . .
    H H12 -0.0068(13) 0.034(3) 0.6497(17) 0.025(7) Uiso d . 1 . .
    N N4 0.18316(9) -0.0024(3) 0.86547(13) 0.0233(5) Uani d . 1 . .
    C C13 0.24663(12) 0.0550(4) 0.90619(17) 0.0251(6) Uani d . 1 . .
    H H13A 0.2599(11) 0.074(3) 0.9655(17) 0.019(7) Uiso d . 1 . .
    H H13B 0.2482(12) 0.170(4) 0.8836(16) 0.023(7) Uiso d . 1 . .
    C C14 0.28708(14) -0.0772(4) 0.8975(2) 0.0293(7) Uani d . 1 . .
    H H14A 0.2819(14) -0.196(5) 0.917(2) 0.053(10) Uiso d . 1 . .
    H H14B 0.3270(15) -0.039(4) 0.9279(18) 0.031(8) Uiso d . 1 . .
    H H14C 0.2750(13) -0.088(4) 0.8404(19) 0.030(8) Uiso d . 1 . .
    C C15 0.16615(14) -0.0922(4) 0.91908(17) 0.0271(6) Uani d . 1 . .
    H H15A 0.2026(13) -0.159(4) 0.9614(18) 0.034(8) Uiso d . 1 . .
    H H15B 0.1330(11) -0.175(3) 0.8853(15) 0.015(6) Uiso d . 1 . .
    C C16 0.14643(15) 0.0348(5) 0.96314(19) 0.0341(7) Uani d . 1 . .
    H H16A 0.1835(15) 0.110(4) 1.005(2) 0.047(9) Uiso d . 1 . .
    H H16B 0.1328(14) -0.027(4) 0.994(2) 0.044(9) Uiso d . 1 . .
    H H16C 0.1166(13) 0.112(4) 0.9259(18) 0.029(8) Uiso d . 1 . .
loop_
    _atom_site_aniso_label
    _atom_site_aniso_U_11
    _atom_site_aniso_U_22
    _atom_site_aniso_U_33
    _atom_site_aniso_U_12
    _atom_site_aniso_U_13
    _atom_site_aniso_U_23
    Cl1 0.0281(4) 0.0469(4) 0.0259(4) 0.0027(3) 0.0167(3) 0.0077(3)
    O1 0.0482(14) 0.0484(13) 0.0190(11) 0.0144(10) 0.0140(10) 0.0060(9)
    O2 0.0262(12) 0.0426(13) 0.0366(12) 0.0003(9) 0.0053(10) 0.0060(10)
    N1 0.0257(12) 0.0269(12) 0.0140(11) 0.0030(9) 0.0106(10) 0.0017(9)
    N2 0.0266(13) 0.0275(13) 0.0165(11) 0.0023(9) 0.0113(10) -0.0005(9)
    N3 0.0362(15) 0.0270(13) 0.0199(13) 0.0060(10) 0.0074(11) -0.0003(10)
    C1 0.0290(15) 0.0255(14) 0.0153(13) 0.0025(11) 0.0122(12) -0.0029(11)
    C2 0.0236(14) 0.0273(15) 0.0194(14) 0.0027(11) 0.0117(12) -0.0007(11)
    C3 0.0348(16) 0.0240(14) 0.0195(14) 0.0058(12) 0.0158(13) 0.0015(11)
    C4 0.0274(15) 0.0278(15) 0.0151(13) 0.0070(11) 0.0064(12) -0.0015(11)
    C5 0.0280(16) 0.0278(15) 0.0221(15) 0.0012(12) 0.0115(13) -0.0028(12)
    C6 0.0297(16) 0.0265(15) 0.0206(14) 0.0008(12) 0.0147(13) -0.0013(12)
    C7 0.0258(15) 0.0226(14) 0.0174(13) 0.0031(11) 0.0127(12) 0.0003(10)
    C8 0.0272(15) 0.0214(13) 0.0184(14) 0.0005(10) 0.0158(12) 0.0009(10)
    C9 0.0209(14) 0.0262(14) 0.0206(14) -0.0018(11) 0.0121(12) -0.0015(11)
    C10 0.0249(14) 0.0221(13) 0.0168(13) 0.0042(11) 0.0127(11) 0.0004(10)
    C11 0.0262(15) 0.0323(15) 0.0191(14) 0.0010(11) 0.0165(12) 0.0020(11)
    C12 0.0225(15) 0.0307(15) 0.0233(15) -0.0004(12) 0.0149(13) 0.0003(12)
    N4 0.0223(12) 0.0320(13) 0.0171(11) 0.0015(9) 0.0114(10) 0.0049(9)
    C13 0.0256(15) 0.0308(16) 0.0179(14) 0.0004(12) 0.0107(12) 0.0020(12)
    C14 0.0247(17) 0.0366(18) 0.0286(17) 0.0031(13) 0.0156(14) 0.0059(13)
    C15 0.0279(16) 0.0371(17) 0.0191(14) 0.0053(13) 0.0143(13) 0.0090(12)
    C16 0.0328(18) 0.0495(19) 0.0223(16) 0.0079(16) 0.0161(15) 0.0034(15)
_geom_special_details
;
All e.s.d.'s (except the e.s.d. in the dihedral angle between two l.s. planes)
are estimated using the full covariance matrix. The cell e.s.d.'s are taken
into account individually in the estimation of e.s.d.'s in distances, angles
and torsion angles; correlations between e.s.d.'s in cell parameters are only
used when they are defined by crystal symmetry. An approximate (isotropic)
treatment of cell e.s.d.'s is used for estimating e.s.d.'s involving l.s.
planes.
;
loop_
    _geom_bond_atom_site_label_1
    _geom_bond_atom_site_label_2
    _geom_bond_site_symmetry_2
    _geom_bond_distance
    _geom_bond_publ_flag
    Cl1 C2 . 1.731(3) ?
    O1 N3 . 1.226(3) ?
    O2 N3 . 1.226(3) ?
    N1 N2 . 1.276(3) ?
    N1 C1 . 1.418(3) ?
    N2 C7 . 1.398(3) ?
    N3 C4 . 1.464(3) ?
    C1 C6 . 1.397(4) ?
    C1 C2 . 1.398(4) ?
    C2 C3 . 1.384(4) ?
    C3 C4 . 1.373(4) ?
    C3 H3 . 0.95(3) ?
    C4 C5 . 1.388(4) ?
    C5 C6 . 1.376(4) ?
    C5 H5 . 0.98(3) ?
    C6 H6 . 0.92(3) ?
    C7 C8 . 1.393(4) ?
    C7 C12 . 1.396(4) ?
    C8 C9 . 1.376(4) ?
    C8 H8 . 0.97(3) ?
    C9 C10 . 1.417(4) ?
    C9 H9 . 0.93(3) ?
    C10 N4 . 1.365(3) ?
    C10 C11 . 1.405(4) ?
    C11 C12 . 1.375(4) ?
    C11 H11 . 0.95(3) ?
    C12 H12 . 0.95(3) ?
    N4 C13 . 1.458(3) ?
    N4 C15 . 1.465(3) ?
    C13 C14 . 1.514(4) ?
    C13 H13A . 0.99(3) ?
    C13 H13B . 0.98(3) ?
    C14 H14A . 1.01(3) ?
    C14 H14B . 0.92(3) ?
    C14 H14C . 0.96(3) ?
    C15 C16 . 1.523(4) ?
    C15 H15A . 0.99(3) ?
    C15 H15B . 0.98(3) ?
    C16 H16A . 1.03(3) ?
    C16 H16B . 0.95(3) ?
    C16 H16C . 0.93(3) ?
loop_
    _geom_angle_atom_site_label_1
    _geom_angle_atom_site_label_2
    _geom_angle_atom_site_label_3
    _geom_angle_site_symmetry_1
    _geom_angle_site_symmetry_3
    _geom_angle
    _geom_angle_publ_flag
    N2 N1 C1 . . 111.5(2) ?
    N1 N2 C7 . . 115.1(2) ?
    O1 N3 O2 . . 123.7(2) ?
    O1 N3 C4 . . 118.0(2) ?
    O2 N3 C4 . . 118.3(2) ?
    C6 C1 C2 . . 118.4(2) ?
    C6 C1 N1 . . 124.2(2) ?
    C2 C1 N1 . . 117.4(2) ?
    C3 C2 C1 . . 121.3(3) ?
    C3 C2 Cl1 . . 118.5(2) ?
    C1 C2 Cl1 . . 120.2(2) ?
    C4 C3 C2 . . 118.2(3) ?
    C4 C3 H3 . . 119.1(18) ?
    C2 C3 H3 . . 122.5(18) ?
    C3 C4 C5 . . 122.6(2) ?
    C3 C4 N3 . . 119.0(2) ?
    C5 C4 N3 . . 118.3(2) ?
    C6 C5 C4 . . 118.3(3) ?
    C6 C5 H5 . . 120.2(17) ?
    C4 C5 H5 . . 121.5(17) ?
    C5 C6 C1 . . 121.2(3) ?
    C5 C6 H6 . . 122.2(18) ?
    C1 C6 H6 . . 116.6(18) ?
    C8 C7 C12 . . 118.5(2) ?
    C8 C7 N2 . . 126.3(2) ?
    C12 C7 N2 . . 115.1(2) ?
    C9 C8 C7 . . 120.5(2) ?
    C9 C8 H8 . . 121.5(16) ?
    C7 C8 H8 . . 118.0(16) ?
    C8 C9 C10 . . 121.4(2) ?
    C8 C9 H9 . . 118.9(18) ?
    C10 C9 H9 . . 119.7(18) ?
    N4 C10 C11 . . 121.5(2) ?
    N4 C10 C9 . . 121.2(2) ?
    C11 C10 C9 . . 117.3(2) ?
    C12 C11 C10 . . 120.8(2) ?
    C12 C11 H11 . . 118.2(17) ?
    C10 C11 H11 . . 120.9(17) ?
    C11 C12 C7 . . 121.4(3) ?
    C11 C12 H12 . . 119.1(16) ?
    C7 C12 H12 . . 119.5(16) ?
    C10 N4 C13 . . 122.5(2) ?
    C10 N4 C15 . . 121.3(2) ?
    C13 N4 C15 . . 115.8(2) ?
    N4 C13 C14 . . 112.9(2) ?
    N4 C13 H13A . . 105.2(15) ?
    C14 C13 H13A . . 111.6(14) ?
    N4 C13 H13B . . 109.2(15) ?
    C14 C13 H13B . . 110.5(15) ?
    H13A C13 H13B . . 107(2) ?
    C13 C14 H14A . . 108.4(18) ?
    C13 C14 H14B . . 109.2(18) ?
    H14A C14 H14B . . 112(3) ?
    C13 C14 H14C . . 110.1(17) ?
    H14A C14 H14C . . 109(2) ?
    H14B C14 H14C . . 109(2) ?
    N4 C15 C16 . . 113.0(3) ?
    N4 C15 H15A . . 107.0(16) ?
    C16 C15 H15A . . 109.2(16) ?
    N4 C15 H15B . . 108.9(14) ?
    C16 C15 H15B . . 109.6(14) ?
    H15A C15 H15B . . 109(2) ?
    C15 C16 H16A . . 108.9(18) ?
    C15 C16 H16B . . 111.3(19) ?
    H16A C16 H16B . . 107(3) ?
    C15 C16 H16C . . 111.5(17) ?
    H16A C16 H16C . . 107(3) ?
    H16B C16 H16C . . 110(3) ?
loop_
    _geom_torsion_atom_site_label_1
    _geom_torsion_atom_site_label_2
    _geom_torsion_atom_site_label_3
    _geom_torsion_atom_site_label_4
    _geom_torsion_site_symmetry_1
    _geom_torsion_site_symmetry_2
    _geom_torsion_site_symmetry_3
    _geom_torsion_site_symmetry_4
    _geom_torsion
    _geom_torsion_publ_flag
    C1 N1 N2 C7 . . . . -178.7(2) ?
    N2 N1 C1 C6 . . . . 0.3(4) ?
    N2 N1 C1 C2 . . . . -179.6(2) ?
    C6 C1 C2 C3 . . . . 0.9(4) ?
    N1 C1 C2 C3 . . . . -179.1(2) ?
    C6 C1 C2 Cl1 . . . . -179.81(19) ?
    N1 C1 C2 Cl1 . . . . 0.1(3) ?
    C1 C2 C3 C4 . . . . -0.7(4) ?
    Cl1 C2 C3 C4 . . . . 180.0(2) ?
    C2 C3 C4 C5 . . . . 0.2(4) ?
    C2 C3 C4 N3 . . . . 177.8(2) ?
    O1 N3 C4 C3 . . . . 16.2(4) ?
    O2 N3 C4 C3 . . . . -162.6(2) ?
    O1 N3 C4 C5 . . . . -166.1(2) ?
    O2 N3 C4 C5 . . . . 15.0(4) ?
    C3 C4 C5 C6 . . . . 0.0(4) ?
    N3 C4 C5 C6 . . . . -177.5(2) ?
    C4 C5 C6 C1 . . . . 0.2(4) ?
    C2 C1 C6 C5 . . . . -0.7(4) ?
    N1 C1 C6 C5 . . . . 179.4(2) ?
    N1 N2 C7 C8 . . . . -3.9(4) ?
    N1 N2 C7 C12 . . . . 175.0(2) ?
    C12 C7 C8 C9 . . . . -1.2(4) ?
    N2 C7 C8 C9 . . . . 177.7(2) ?
    C7 C8 C9 C10 . . . . -1.1(4) ?
    C8 C9 C10 N4 . . . . -178.7(2) ?
    C8 C9 C10 C11 . . . . 2.6(4) ?
    N4 C10 C11 C12 . . . . 179.5(2) ?
    C9 C10 C11 C12 . . . . -1.8(4) ?
    C10 C11 C12 C7 . . . . -0.5(4) ?
    C8 C7 C12 C11 . . . . 2.0(4) ?
    N2 C7 C12 C11 . . . . -177.0(2) ?
    C11 C10 N4 C13 . . . . -169.7(2) ?
    C9 C10 N4 C13 . . . . 11.6(4) ?
    C11 C10 N4 C15 . . . . 2.3(4) ?
    C9 C10 N4 C15 . . . . -176.4(2) ?
    C10 N4 C13 C14 . . . . -92.7(3) ?
    C15 N4 C13 C14 . . . . 94.9(3) ?
    C10 N4 C15 C16 . . . . -85.4(3) ?
    C13 N4 C15 C16 . . . . 87.1(3) ?
data_global
_journal_data_validation_number     ?
_journal_date_recd_electronic     2011-02-04
_journal_date_accepted     2011-02-14
_journal_name_full     'Acta Crystallographica, Section E'
_journal_year     2011
_journal_volume     67
_journal_issue      3
_journal_page_first     o662
_journal_page_last     o662
_journal_paper_category     QO
_journal_coeditor_code     NG5115
_publ_contact_author_name     'Lu,Lihua'
_publ_contact_author_address
;
College of Chemical & Pharmaceutical Sciences,
Qingdao Agriculture University,
Qingdao 266109, P.R.China
;
_publ_contact_author_email     lhedlut2002@yahoo.com.cn
_publ_contact_author_fax     ?
_publ_contact_author_phone     ?
_publ_section_title
;
4-[(2-Chloro-4-nitrophenyl)diazenyl]-<i>N</i>,<i>N</i>-diethylaniline
;
loop_
    _publ_author_name
    _publ_author_footnote
    _publ_author_address
    'Gong, Liangyu' ?
;
College of Chemical & Pharmaceutical Sciences
Qingdao Agriculture University,
Qingdao 266109
People's Republic of China
;
    'Lu, Lihua' ?
;
College of Chemical & Pharmaceutical Sciences
Qingdao Agriculture University,
Qingdao 266109
People's Republic of China
;
