# Supplementary material for: 4-[(2-Chloro-4-nitro­phen­yl)diazen­yl]-N,N-diethyl­aniline
Source: Acta Crystallogr Sect E Struct Rep Online. 2011 Feb 19;67(Pt 3):o662. doi: 10.1107/S160053681100537X (PMC3052010; doi:10.1107/S160053681100537X)
Supplement: Supplementary file 2 [file e-67-0o662-Isup2.hkl]

# 
# h,k,l, Fc-squared, Fo-squared, sigma(Fo-squared) and status flag 
# 
data_I
_shelx_title ' X09031: 110K' 
_shelx_refln_list_code          4 
_shelx_F_calc_maximum      406.01 
_exptl_crystal_F_000      1392.00 
_reflns_d_resolution_high  0.8078 
 
loop_ 
 _symmetry_equiv_pos_as_xyz 
 'x, y, z' 
 '-x, y, -z+1/2' 
 'x+1/2, y+1/2, z' 
 '-x+1/2, y+1/2, -z+1/2' 
 '-x, -y, -z' 
 'x, -y, z-1/2' 
 '-x+1/2, -y+1/2, -z' 
 'x+1/2, -y+1/2, z-1/2' 
 
_cell_length_a    25.7454 
_cell_length_b     7.5774 
_cell_length_c    18.8628 
_cell_angle_alpha  90.000 
_cell_angle_beta  121.795 
_cell_angle_gamma  90.000 
 
_shelx_F_squared_multiplier     1.000 
 
loop_ 
 _refln_index_h 
 _refln_index_k 
 _refln_index_l 
 _refln_F_squared_calc 
 _refln_F_squared_meas 
 _refln_F_squared_sigma 
 _refln_observed_status 
   2   0   0     9051.64     5520.62    153.58 o 
   4   0   0      126.17      204.52     18.03 o 
   6   0   0    16860.69    15491.06    187.46 o 
   8   0   0     1916.60     1677.83     56.00 o 
  10   0   0    23615.39    25269.96    490.29 o 
  12   0   0       37.51       61.73     45.67 o 
  14   0   0      773.51      932.07     68.22 o 
  16   0   0      345.50      357.15     60.49 o 
  18   0   0      368.27      435.12     67.96 o 
  20   0   0       60.26       71.28     62.06 o 
  22   0   0     1064.78      948.31    101.79 o 
  24   0   0        1.46      -50.63     90.10 o 
  26   0   0      299.58      326.14    117.01 o 
   1   1   0     4165.66     3614.23     58.55 o 
   3   1   0     5064.58     4465.49     43.44 o 
   5   1   0     5496.68     5030.23     50.71 o 
   7   1   0    22017.92    20073.29    160.57 o 
   9   1   0      321.79      210.09     21.17 o 
  11   1   0     6090.42     6194.47     71.70 o 
  13   1   0      617.19      684.47     33.22 o 
  15   1   0      439.90      523.17     42.85 o 
  17   1   0     2727.55     2805.32     75.08 o 
  19   1   0      117.15      121.53     43.63 o 
  21   1   0        1.34      -41.09     41.09 o 
  23   1   0      326.39      305.55     60.64 o 
  25   1   0      661.71      727.22    129.51 o 
   0   2   0   139391.27   121963.38   2582.33 o 
   2   2   0    15792.95    14814.62    206.90 o 
   4   2   0       48.82      101.23     15.93 o 
   6   2   0      122.34      125.83     16.66 o 
   8   2   0    25342.80    24879.24    206.36 o 
  10   2   0    23952.93    24640.17    212.44 o 
  12   2   0        0.82       -8.28     20.59 o 
  14   2   0      415.10      325.02     29.64 o 
  16   2   0     1849.07     1760.39     64.08 o 
  18   2   0      374.82      554.82     54.69 o 
  20   2   0       96.45       88.15     55.79 o 
  22   2   0      929.06      837.00     99.79 o 
  24   2   0        1.45     -152.94    175.68 o 
  26   2   0       39.65      -31.69    104.34 o 
   1   3   0     5548.42     4804.06    110.37 o 
   3   3   0       85.99       89.85     16.37 o 
   5   3   0     1374.23     1271.62     32.72 o 
   7   3   0     4970.17     4613.20     60.68 o 
   9   3   0     1257.48     1208.95     33.67 o 
  11   3   0      469.57      478.04     29.35 o 
  13   3   0       16.26       11.06     23.42 o 
  15   3   0       46.93       31.60     30.14 o 
  17   3   0    12122.85    12803.56    175.95 o 
  19   3   0     5520.57     5810.87    122.06 o 
  21   3   0       57.19      -14.97     63.09 o 
  23   3   0       90.26       48.30     69.65 o 
  25   3   0      253.01      140.03    112.13 o 
   0   4   0    19537.23    17869.87    436.83 o 
   2   4   0      259.45      197.98     55.70 o 
   4   4   0      681.19      727.78     21.01 o 
   6   4   0      869.18      915.91     31.25 o 
   8   4   0     3989.34     4133.01     61.15 o 
  10   4   0       47.72       23.29     23.55 o 
  12   4   0      670.61      892.94     38.29 o 
  14   4   0      181.02      115.28     31.77 o 
  16   4   0     1261.26     1391.91     56.40 o 
  18   4   0       26.76       21.39     43.09 o 
  20   4   0       78.10       15.78     48.34 o 
  22   4   0     1577.96     1669.03    103.14 o 
  24   4   0      295.79      228.27     93.93 o 
   1   5   0     1483.79     1538.57     96.41 o 
   3   5   0       11.16      -51.36     54.28 o 
   5   5   0      173.61      167.31     21.70 o 
   7   5   0     1077.03     1183.72     38.07 o 
   9   5   0     5568.43     5487.13     84.97 o 
  11   5   0      952.65     1002.23     45.66 o 
  13   5   0        1.79        4.85     31.30 o 
  15   5   0     2494.04     2465.77     74.87 o 
  17   5   0      142.83       88.23     44.62 o 
  19   5   0      338.89      264.88     67.30 o 
  21   5   0      196.16      115.38     72.98 o 
   0   6   0     3302.50     3337.18    240.25 o 
   2   6   0      140.18      114.11     71.17 o 
   4   6   0       82.98       18.86    106.06 o 
   6   6   0       99.49       60.34     25.63 o 
   8   6   0     1321.05     1399.64     45.01 o 
  10   6   0      177.41      198.81     42.52 o 
  12   6   0        7.70      -37.25     37.25 o 
  14   6   0        5.21      -12.68     43.87 o 
  16   6   0     1520.34     1461.70     74.06 o 
  18   6   0      268.51      233.92     51.54 o 
  20   6   0       84.34        4.78     62.28 o 
   1   7   0      612.90      487.59    177.72 o 
   3   7   0       25.97       52.85     79.61 o 
   5   7   0       85.35       23.13     51.30 o 
   7   7   0        1.63      -30.17     30.17 o 
   9   7   0      286.69      322.54     41.11 o 
  11   7   0      169.34      191.42     41.61 o 
  13   7   0       37.36      -43.67     43.67 o 
  15   7   0       39.92       -1.36     62.14 o 
  17   7   0      316.61      290.46     70.77 o 
   0   8   0      232.75      187.59    171.14 o 
   2   8   0      138.00      140.99    118.67 o 
   4   8   0       79.36       19.57    135.76 o 
   6   8   0       58.72     -110.25    110.25 o 
   8   8   0     2004.61     2286.19    101.57 o 
  10   8   0        0.28      -40.95     40.95 o 
  12   8   0      280.71      249.08     50.77 o 
  14   8   0        3.71       32.14     72.19 o 
   1   9   0       62.42     -121.49    121.49 o 
   3   9   0      222.44       17.77    131.10 o 
   5   9   0        5.56      -99.50    134.09 o 
   7   9   0        0.56      -51.01    202.40 o 
 -27   1   1       25.41       55.14    208.99 o 
 -25   1   1        4.77      -70.48     95.68 o 
 -23   1   1      218.73      158.04     50.78 o 
 -21   1   1     1034.31     1172.55     67.12 o 
 -19   1   1       94.10       57.94     40.27 o 
 -17   1   1      468.65      476.86     45.20 o 
 -15   1   1        2.87       -3.89     30.91 o 
 -13   1   1      523.10      658.03     33.39 o 
 -11   1   1     1005.18     1075.55     34.89 o 
  -9   1   1       49.54       21.58     17.64 o 
  -7   1   1     3479.26     3261.04     41.03 o 
  -5   1   1        0.09      -12.24     12.24 o 
  -3   1   1      193.91      230.36     11.03 o 
  -1   1   1      577.49      410.91     22.96 o 
   1   1   1       41.36        9.64      8.36 o 
   3   1   1      143.43      143.62     12.33 o 
   5   1   1     2104.57     2062.97     34.33 o 
   7   1   1     2432.51     2417.45     36.63 o 
   9   1   1      267.20      265.95     23.42 o 
  11   1   1      828.64      750.09     30.05 o 
  13   1   1      181.21      162.15     31.05 o 
  15   1   1       20.37        8.34     38.73 o 
  17   1   1      181.40      211.76     43.66 o 
  19   1   1     4008.15     4053.20     96.26 o 
  21   1   1      105.06       68.33     48.10 o 
  23   1   1        0.01      -62.76     62.76 o 
  25   1   1      672.90      792.91    133.07 o 
 -26   2   1       40.23      -15.28    102.32 o 
 -24   2   1        7.35      -69.45     69.45 o 
 -22   2   1      346.36      355.19     63.71 o 
 -20   2   1      139.43      137.64     53.34 o 
 -18   2   1      638.61      824.80     91.81 o 
 -16   2   1      321.58      232.09     40.26 o 
 -14   2   1      657.35      667.22     29.86 o 
 -12   2   1     4577.59     5083.60     64.75 o 
 -10   2   1     4253.74     4820.50     57.48 o 
  -8   2   1      126.72      136.27     18.24 o 
  -6   2   1      340.74      345.35     17.29 o 
  -4   2   1     4367.68     3967.68     50.37 o 
  -2   2   1      634.58      704.80     39.37 o 
   0   2   1    61736.91    57890.93    876.60 o 
   2   2   1    22193.00    20620.98    195.94 o 
   4   2   1        7.91      -11.37     13.85 o 
   6   2   1        8.70        8.59     15.23 o 
   8   2   1    10243.23    10633.90     99.12 o 
  10   2   1     4346.18     4339.36     56.46 o 
  12   2   1       22.50       18.78     21.71 o 
  14   2   1      158.44       86.98     35.81 o 
  16   2   1        0.32      -36.27     38.42 o 
  18   2   1      228.00      252.05     48.43 o 
  20   2   1      249.90      225.62     62.38 o 
  22   2   1       47.47        7.11     59.49 o 
  24   2   1      250.20      276.75    232.85 o 
 -25   3   1       84.84       81.09    143.23 o 
 -23   3   1       19.80      -57.58     62.19 o 
 -21   3   1      372.81      479.50     63.47 o 
 -19   3   1      730.68      788.79     56.04 o 
 -17   3   1      488.88      529.47     45.55 o 
 -15   3   1       30.59       -5.56     28.58 o 
 -13   3   1     4060.89     4037.54     67.38 o 
 -11   3   1      320.86      321.76     25.38 o 
  -9   3   1     2325.70     2260.83     44.56 o 
  -7   3   1      145.86      147.33     18.82 o 
  -5   3   1      371.57      367.51     21.31 o 
  -3   3   1     5746.80     5161.30     66.59 o 
  -1   3   1      144.61      160.64     45.32 o 
   1   3   1      224.85      274.31     48.97 o 
   3   3   1      251.13      274.16     16.77 o 
   5   3   1     1366.22     1273.85     28.37 o 
   7   3   1      650.68      674.32     35.35 o 
   9   3   1     3498.82     3543.08     54.61 o 
  11   3   1        9.85      -23.26     23.26 o 
  13   3   1      536.28      624.88     34.68 o 
  15   3   1     2033.63     2189.68     64.14 o 
  17   3   1     7743.33     8406.67    138.25 o 
  19   3   1       23.36       55.89     43.03 o 
  21   3   1       67.10      108.12     84.31 o 
  23   3   1        8.78      -10.63     80.87 o 
 -24   4   1      140.61       67.15     74.84 o 
 -22   4   1      939.26      996.56     71.83 o 
 -20   4   1      201.45       35.59     47.66 o 
 -18   4   1     2446.54     2375.73     72.77 o 
 -16   4   1       45.74       47.99     30.88 o 
 -14   4   1     1202.67     1123.96     43.33 o 
 -12   4   1     3288.25     3200.14     58.16 o 
 -10   4   1      441.76      447.37     27.90 o 
  -8   4   1      187.11      218.47     23.53 o 
  -6   4   1      149.81      136.03     19.06 o 
  -4   4   1     3020.41     2889.39     53.09 o 
  -2   4   1     6187.06     5676.18    131.18 o 
   0   4   1     1658.49     1554.08     85.08 o 
   2   4   1      244.78      332.11     84.62 o 
   4   4   1        0.82        3.87     15.22 o 
   6   4   1     1611.66     1664.80     36.74 o 
   8   4   1      420.69      440.68     25.87 o 
  10   4   1     4666.86     4996.38     72.97 o 
  12   4   1      142.64       71.65     28.32 o 
  14   4   1     1118.79     1191.60     52.69 o 
  16   4   1      708.09      670.52     64.42 o 
  18   4   1        0.71       15.04     50.85 o 
  20   4   1       44.98        9.43     54.28 o 
  22   4   1      141.14       88.08     61.73 o 
 -23   5   1        3.98       16.15     72.18 o 
 -21   5   1      110.35      -17.63     66.28 o 
 -19   5   1      483.37      453.22     58.64 o 
 -17   5   1      812.27      891.97     58.82 o 
 -15   5   1        8.68        7.67     37.22 o 
 -13   5   1     1049.29     1032.96     47.24 o 
 -11   5   1      620.12      714.14     47.97 o 
  -9   5   1        3.57      -25.55     25.55 o 
  -7   5   1       14.55       25.08     22.35 o 
  -5   5   1      522.54      512.86     29.53 o 
  -3   5   1      868.54      950.71    107.34 o 
  -1   5   1      366.47      562.73     73.01 o 
   1   5   1     1935.78     1833.16     97.49 o 
   3   5   1      165.16      206.92     29.66 o 
   5   5   1     3250.78     3133.73     54.30 o 
   7   5   1     6562.29     6367.54     93.18 o 
   9   5   1      180.13      169.53     31.86 o 
  11   5   1      510.18      502.73     39.34 o 
  13   5   1       20.66       27.00     35.35 o 
  15   5   1       40.89      -20.18     41.21 o 
  17   5   1     2604.46     2836.99     93.72 o 
  19   5   1      226.73      185.50     71.81 o 
  21   5   1      137.98      -50.15     70.88 o 
 -20   6   1       30.20      -41.47     66.83 o 
 -18   6   1      487.05      393.23     55.41 o 
 -16   6   1       13.19      -44.83     48.19 o 
 -14   6   1      239.21      199.94     44.95 o 
 -12   6   1     1800.61     1883.02     67.79 o 
 -10   6   1       11.88      -29.67     29.67 o 
  -8   6   1      724.29      725.09     37.65 o 
  -6   6   1        1.50      -24.85     24.85 o 
  -4   6   1      566.37      505.46     84.65 o 
  -2   6   1     1625.05     1725.15    140.43 o 
   0   6   1     3785.31     3696.42    142.97 o 
   2   6   1       73.09       96.77     71.18 o 
   4   6   1       17.45      -15.19     32.32 o 
   6   6   1     3195.70     3193.10     58.47 o 
   8   6   1      300.54      239.47     33.93 o 
  10   6   1      694.24      794.36     45.23 o 
  12   6   1      207.71      174.10     40.19 o 
  14   6   1      326.01      460.35     55.06 o 
  16   6   1      480.67      442.85     52.57 o 
  18   6   1      123.54        2.03     50.04 o 
  20   6   1       12.69     -111.90    111.90 o 
 -17   7   1        2.75      -18.50     59.17 o 
 -15   7   1      430.04      460.01     58.67 o 
 -13   7   1      140.07       99.26     45.16 o 
 -11   7   1       37.64        3.14     38.10 o 
  -9   7   1     1433.07     1506.31     52.55 o 
  -7   7   1      798.44      737.21     38.11 o 
  -5   7   1     1058.83     1036.94     86.53 o 
  -3   7   1      491.02      411.31    116.94 o 
  -1   7   1        0.74      -67.64     98.72 o 
   1   7   1      342.90      559.45    119.47 o 
   3   7   1       75.30      -62.89     78.11 o 
   5   7   1      330.62      358.48     57.38 o 
   7   7   1      637.04      656.47     41.18 o 
   9   7   1      138.18       95.72     42.01 o 
  11   7   1      831.36      937.61     64.41 o 
  13   7   1      248.67      215.36     57.95 o 
  15   7   1      589.91      552.93     69.47 o 
  17   7   1      261.60      265.26     68.05 o 
 -14   8   1       62.31       10.35     58.11 o 
 -12   8   1      646.57      725.32     55.38 o 
 -10   8   1     1157.90     1325.40     57.73 o 
  -8   8   1       65.81       94.01     51.27 o 
  -6   8   1      128.66      103.67    172.78 o 
  -4   8   1       18.97      -93.96    115.92 o 
  -2   8   1      224.65      347.23    132.27 o 
   0   8   1     1943.50     1748.41    180.91 o 
   2   8   1       20.46     -111.69    111.69 o 
   4   8   1       38.54      -32.28     89.03 o 
   6   8   1      252.44      205.19     84.38 o 
   8   8   1      262.39      251.86     52.87 o 
  10   8   1      191.51      165.29     46.25 o 
  12   8   1        0.01       12.70     51.90 o 
  -7   9   1      144.31       46.08    204.05 o 
  -5   9   1      920.47      961.00    246.83 o 
  -3   9   1      554.84      529.15    190.88 o 
  -1   9   1       23.56       -1.27    211.45 o 
   1   9   1       13.66     -120.43    120.43 o 
   3   9   1       26.02     -126.77    126.77 o 
   5   9   1      387.83      436.07    158.25 o 
 -28   0   2      376.38      608.86    205.69 o 
 -26   0   2     2541.07     2210.17    170.79 o 
 -24   0   2      915.45     1049.87     96.44 o 
 -22   0   2     1841.95     1686.16    104.44 o 
 -20   0   2     3724.09     3460.04    122.79 o 
 -18   0   2      177.79      191.22     57.25 o 
 -16   0   2     8618.39     8221.69    182.87 o 
 -14   0   2        3.55      -40.38     40.38 o 
 -12   0   2     6226.25     6359.48    141.67 o 
 -10   0   2    44475.96    47198.15    603.86 o 
  -8   0   2      426.18      533.39     34.00 o 
  -6   0   2      138.76      161.22     22.87 o 
  -4   0   2   164840.23   159308.33   1763.74 o 
  -2   0   2     2907.83     2677.22     35.75 o 
   0   0   2    10055.07     9133.36    100.60 o 
   2   0   2    15708.95    14451.06    169.86 o 
   4   0   2        2.32      -25.04     25.04 o 
   6   0   2    13173.56    12247.23    185.14 o 
   8   0   2    12079.35    11007.68    175.72 o 
  10   0   2     5370.73     5331.36    128.96 o 
  12   0   2     2707.38     2409.94     81.66 o 
  14   0   2     2232.07     2143.64     93.44 o 
  16   0   2     8903.07     9082.01    244.88 o 
  18   0   2     3002.28     3028.24    134.31 o 
  20   0   2      573.54      747.19    126.83 o 
  22   0   2      608.52      428.82     86.34 o 
  24   0   2     1399.96     1520.91    202.40 o 
 -27   1   2     1660.62     1660.51    164.46 o 
 -25   1   2      155.53       32.97     66.32 o 
 -23   1   2     1141.53     1270.89     69.89 o 
 -21   1   2       45.14        3.15     40.56 o 
 -19   1   2       40.25      -15.74     36.92 o 
 -17   1   2     2231.69     2194.90     65.05 o 
 -15   1   2     6832.38     7130.72    100.69 o 
 -13   1   2      502.23      698.17     30.22 o 
 -11   1   2     1198.85     1213.26     33.03 o 
  -9   1   2     1169.84     1260.34     29.53 o 
  -7   1   2    16766.62    15724.11    129.73 o 
  -5   1   2    21401.52    20026.19    152.75 o 
  -3   1   2      302.34      311.78     10.71 o 
  -1   1   2      983.90      826.28     18.65 o 
   1   1   2      791.31      712.88     14.22 o 
   3   1   2    31305.58    27449.03    199.48 o 
   5   1   2     6454.57     6191.01     57.45 o 
   7   1   2     2427.47     2118.30     37.99 o 
   9   1   2      557.03      641.97     35.27 o 
  11   1   2     1544.00     1465.91     43.07 o 
  13   1   2     3454.69     3563.35     81.43 o 
  15   1   2     7124.83     6996.00    114.26 o 
  17   1   2    10733.95    10757.46    168.80 o 
  19   1   2      866.83      928.74     62.82 o 
  21   1   2        0.39       14.30     48.89 o 
  23   1   2      913.01     1222.49    186.77 o 
  25   1   2      467.09      496.16    129.79 o 
 -26   2   2      754.64      932.79    138.61 o 
 -24   2   2     1634.29     1676.68    139.70 o 
 -22   2   2     2035.78     1827.77     89.63 o 
 -20   2   2     5350.42     5318.13    117.85 o 
 -18   2   2      132.84       60.72     41.72 o 
 -16   2   2     6919.15     6794.87    110.89 o 
 -14   2   2        6.33      -19.98     19.98 o 
 -12   2   2      213.39      285.77     23.45 o 
 -10   2   2       43.76       50.45     17.91 o 
  -8   2   2     3286.68     3144.83     41.87 o 
  -6   2   2     4988.08     4342.90     50.46 o 
  -4   2   2      625.33      638.41     27.81 o 
  -2   2   2   110188.34   100392.22   1078.13 o 
   0   2   2    35763.21    31951.73    387.73 o 
   2   2   2    16804.08    15038.85    127.42 o 
   4   2   2     5845.72     5569.92     52.51 o 
   6   2   2     3278.53     3066.19     41.65 o 
   8   2   2     1855.73     1952.37     36.26 o 
  10   2   2     5886.89     5670.52     68.13 o 
  12   2   2     2536.63     2398.60     45.65 o 
  14   2   2     1079.57     1141.60     56.71 o 
  16   2   2     7214.04     7516.40    126.56 o 
  18   2   2      601.71      519.65     59.59 o 
  20   2   2      296.63      276.35     63.70 o 
  22   2   2      775.57      752.85    114.94 o 
  24   2   2     1512.59     1842.38    172.13 o 
 -27   3   2       18.23     -156.33    169.49 o 
 -25   3   2      200.46      160.71    147.39 o 
 -23   3   2       55.79       39.73     62.08 o 
 -21   3   2     1938.05     1959.20     79.19 o 
 -19   3   2      779.60      725.05     61.75 o 
 -17   3   2     1918.93     1889.72     61.91 o 
 -15   3   2     3050.83     3055.41     56.51 o 
 -13   3   2      338.39      370.13     29.82 o 
 -11   3   2     1206.47     1132.62     30.37 o 
  -9   3   2     1060.56     1107.01     32.38 o 
  -7   3   2     3481.39     3037.41     46.09 o 
  -5   3   2     7120.33     6529.35     74.61 o 
  -3   3   2      677.82      729.27     35.84 o 
  -1   3   2     1662.75     1444.49     74.57 o 
   1   3   2     3336.87     2672.36     35.37 o 
   3   3   2     3361.57     2883.38     42.65 o 
   5   3   2     2187.70     1948.38     36.47 o 
   7   3   2     5061.80     4909.61     64.25 o 
   9   3   2      988.23     1115.85     35.73 o 
  11   3   2      159.60      108.94     25.47 o 
  13   3   2       30.78      -20.71     27.19 o 
  15   3   2      565.99      586.96     46.83 o 
  17   3   2     1831.67     1845.82     75.08 o 
  19   3   2        0.65      -18.83     43.28 o 
  21   3   2        0.38      -60.32     60.32 o 
  23   3   2     1279.66     1241.68    233.67 o 
 -24   4   2     1050.06     1142.70     77.33 o 
 -22   4   2     1159.06     1031.50     93.61 o 
 -20   4   2     1347.55     1418.81     93.39 o 
 -18   4   2      126.69      102.39     42.91 o 
 -16   4   2      953.41      985.71     42.93 o 
 -14   4   2     1610.69     1714.53     47.67 o 
 -12   4   2       12.64      -23.85     23.85 o 
 -10   4   2      538.39      606.62     29.01 o 
  -8   4   2       64.20       83.87     21.26 o 
  -6   4   2     2494.85     2094.17     37.42 o 
  -4   4   2        4.99       47.54     31.25 o 
  -2   4   2     3714.88     3846.00    120.21 o 
   0   4   2       80.50       67.96     52.10 o 
   2   4   2    12550.64    11646.09    112.36 o 
   4   4   2      260.38      369.93     29.16 o 
   6   4   2    15395.91    15061.89    148.90 o 
   8   4   2     6984.68     7511.01     85.77 o 
  10   4   2       30.27      -13.59     26.21 o 
  12   4   2     1428.79     1569.60     51.16 o 
  14   4   2     1107.57     1205.51     50.76 o 
  16   4   2     3235.93     3405.33     90.34 o 
  18   4   2      176.79      171.74     58.19 o 
  20   4   2      243.25       87.30     63.65 o 
  22   4   2      121.23       85.57    107.45 o 
 -23   5   2        5.31       -0.53     71.34 o 
 -21   5   2      910.98      756.50     76.26 o 
 -19   5   2     2472.94     2376.63     87.96 o 
 -17   5   2       74.13       22.74     41.54 o 
 -15   5   2      198.11      172.93     48.75 o 
 -13   5   2      369.08      304.85     34.21 o 
 -11   5   2       34.31       32.67     29.32 o 
  -9   5   2      433.56      393.61     30.85 o 
  -7   5   2      514.82      546.81     29.06 o 
  -5   5   2     3587.84     3455.71     70.00 o 
  -3   5   2     1076.92     1134.14     87.11 o 
  -1   5   2      346.75      398.03     69.02 o 
   1   5   2     1949.56     1804.28     97.42 o 
   3   5   2      128.61      139.77     24.50 o 
   5   5   2        9.45      -24.43     24.43 o 
   7   5   2       27.91      -26.76     26.76 o 
   9   5   2      119.86      121.06     32.36 o 
  11   5   2       28.34       38.21     28.99 o 
  13   5   2      916.69      938.18     50.90 o 
  15   5   2      305.29      263.75     45.50 o 
  17   5   2      716.29      640.29     74.79 o 
  19   5   2      191.20       64.64     67.88 o 
  21   5   2        1.52      -73.99     73.99 o 
 -22   6   2       28.75      -30.61     71.53 o 
 -20   6   2      681.32      518.80     69.38 o 
 -18   6   2       21.38       47.18     52.90 o 
 -16   6   2       41.69       51.53     48.54 o 
 -14   6   2        3.90       28.75     38.18 o 
 -12   6   2     1065.45     1036.54     49.65 o 
 -10   6   2        8.30      -29.21     29.21 o 
  -8   6   2      568.43      588.20     35.27 o 
  -6   6   2     1377.86     1410.28     84.51 o 
  -4   6   2      311.19      311.29    137.40 o 
  -2   6   2       96.70       59.41    117.95 o 
   0   6   2      515.16      482.58     86.55 o 
   2   6   2     1347.57     1463.39    109.88 o 
   4   6   2       36.83      -24.75     24.75 o 
   6   6   2     3741.48     3951.30     67.98 o 
   8   6   2       60.75       29.35     32.81 o 
  10   6   2       59.14       25.62     36.07 o 
  12   6   2      208.58      231.80     49.88 o 
  14   6   2        4.38       12.08     47.84 o 
  16   6   2       13.42      -48.62     48.62 o 
  18   6   2       92.36       -3.12     57.13 o 
 -19   7   2        1.34      -63.08     63.08 o 
 -17   7   2      412.93      405.78     68.34 o 
 -15   7   2      234.82      266.81     55.58 o 
 -13   7   2       72.17       24.32     40.23 o 
 -11   7   2       84.46       20.14     39.05 o 
  -9   7   2       84.16       85.56     35.58 o 
  -7   7   2       90.09        1.46     35.66 o 
  -5   7   2     2193.55     1998.15     90.95 o 
  -3   7   2      296.01      309.62    116.20 o 
  -1   7   2      840.08     1004.73    136.93 o 
   1   7   2     1100.70     1213.72    158.86 o 
   3   7   2        0.04      -25.00     43.34 o 
   5   7   2      129.55      164.57     32.12 o 
   7   7   2        0.07      -34.27     34.27 o 
   9   7   2        0.23       -3.60     39.41 o 
  11   7   2        0.74      -42.64     42.64 o 
  13   7   2       10.87      -54.06     54.06 o 
  15   7   2       18.06      -44.25     59.78 o 
 -14   8   2        0.01      -50.10     50.89 o 
 -12   8   2     2020.38     2184.31     74.89 o 
 -10   8   2      362.17      251.69     51.37 o 
  -8   8   2       24.24      -43.60     49.14 o 
  -6   8   2      442.43      386.71    194.18 o 
  -4   8   2      125.29       40.52    182.66 o 
  -2   8   2      155.32       85.00    121.59 o 
   0   8   2      161.64      134.70    120.19 o 
   2   8   2      572.95      651.57    113.98 o 
   4   8   2      358.79      215.21    101.29 o 
   6   8   2      209.11      202.63     43.50 o 
   8   8   2      195.19      145.64     43.59 o 
  10   8   2       78.05       88.20     47.55 o 
  12   8   2       47.89      -40.19     57.25 o 
  -7   9   2       54.26      -65.82    187.59 o 
  -5   9   2       51.07     -179.37    179.37 o 
  -3   9   2      284.24      247.85    151.05 o 
  -1   9   2       60.96      -62.86    131.88 o 
   1   9   2      167.93       68.43    165.38 o 
   3   9   2      150.08       61.90    132.77 o 
   5   9   2        6.05      -28.76    110.25 o 
 -27   1   3      398.77      413.99    116.19 o 
 -25   1   3      106.13       97.73     59.08 o 
 -23   1   3       52.72      -43.12     43.12 o 
 -21   1   3        0.38        9.63     40.11 o 
 -19   1   3       32.39      -35.73     35.73 o 
 -17   1   3       33.95       31.83     33.14 o 
 -15   1   3        9.51      -22.12     22.12 o 
 -13   1   3     1168.21     1244.41     35.12 o 
 -11   1   3      821.61     1022.23     31.12 o 
  -9   1   3      397.49      432.28     19.82 o 
  -7   1   3      475.63      500.38     18.98 o 
  -5   1   3     1287.24     1216.15     21.81 o 
  -3   1   3       37.81       34.30      9.98 o 
  -1   1   3     1028.73      924.23     16.74 o 
   1   1   3      897.27      883.32     19.03 o 
   3   1   3        3.03      -13.71     13.71 o 
   5   1   3       17.03       -0.32     16.26 o 
   7   1   3     1039.04     1138.50     31.77 o 
   9   1   3     4358.60     4152.84     55.77 o 
  11   1   3       16.08      -23.30     26.40 o 
  13   1   3     1504.47     1592.05     61.99 o 
  15   1   3     7487.58     7450.14    189.31 o 
  17   1   3     4122.14     4137.85    101.73 o 
  19   1   3       19.38      -45.55     45.55 o 
  21   1   3       16.37      -37.90     65.26 o 
  23   1   3      311.91      230.16    114.37 o 
 -28   2   3       23.07      -86.12    104.77 o 
 -26   2   3      118.13       23.97     90.01 o 
 -24   2   3      547.45      521.62    105.11 o 
 -22   2   3       81.33       23.28     51.88 o 
 -20   2   3     1368.76     1321.05     75.84 o 
 -18   2   3       10.58       25.82     40.82 o 
 -16   2   3     1332.35     1282.35     40.80 o 
 -14   2   3     1611.75     2080.96     40.79 o 
 -12   2   3       12.22       -9.35     23.87 o 
 -10   2   3       60.26       88.01     19.17 o 
  -8   2   3     9782.05     9790.15     86.11 o 
  -6   2   3    13140.88    12483.34    117.11 o 
  -4   2   3    30216.28    29044.31    253.36 o 
  -2   2   3    66848.61    61015.50    584.30 o 
   0   2   3       26.99       23.79     13.61 o 
   2   2   3     1354.99     1222.11     23.59 o 
   4   2   3     6956.65     6773.62     60.31 o 
   6   2   3     1744.75     1736.37     33.38 o 
   8   2   3     2015.10     2240.80     40.37 o 
  10   2   3      494.69      585.24     27.82 o 
  12   2   3     1041.04     1106.67     39.49 o 
  14   2   3     2000.59     2168.64     65.60 o 
  16   2   3      213.23      250.11     45.71 o 
  18   2   3        0.13      -48.46     48.46 o 
  20   2   3      426.72      408.45     64.82 o 
  22   2   3      203.61      119.94    103.92 o 
  24   2   3       16.24     -103.52    103.52 o 
 -27   3   3      155.07        9.49    109.48 o 
 -25   3   3        3.61       -2.89     60.21 o 
 -23   3   3      582.61      533.37     70.52 o 
 -21   3   3       14.95      -43.24     43.24 o 
 -19   3   3     1068.59     1133.66     71.53 o 
 -17   3   3     1108.03     1121.24     49.71 o 
 -15   3   3       51.85       36.52     24.32 o 
 -13   3   3       72.01       55.74     23.36 o 
 -11   3   3      664.63      727.07     26.96 o 
  -9   3   3     5556.80     5447.08     66.17 o 
  -7   3   3        5.12       32.38     17.11 o 
  -5   3   3     1158.74      991.75     28.80 o 
  -3   3   3      731.27      748.96     23.04 o 
  -1   3   3      288.27      303.88     18.51 o 
   1   3   3     1590.70     1355.45     51.78 o 
   3   3   3     1578.84     1479.40     30.39 o 
   5   3   3     7200.74     7482.47     81.14 o 
   7   3   3     3262.48     3481.79     52.87 o 
   9   3   3     1216.90     1286.02     39.57 o 
  11   3   3       48.71       36.49     25.65 o 
  13   3   3        0.47       -5.79     32.57 o 
  15   3   3      105.29       60.28     39.04 o 
  17   3   3      104.39       17.97     43.03 o 
  19   3   3       76.36      121.65     66.83 o 
  21   3   3       62.21        9.28     66.21 o 
  23   3   3       29.22       -2.75    104.76 o 
 -26   4   3       90.31       24.05    106.23 o 
 -24   4   3     1321.36     1284.72     77.98 o 
 -22   4   3      640.04      680.93     62.72 o 
 -20   4   3     1493.78     1539.55     67.70 o 
 -18   4   3        7.89      -27.75     27.75 o 
 -16   4   3      958.47      889.96     40.53 o 
 -14   4   3       19.98      -20.74     24.83 o 
 -12   4   3       59.05       61.00     24.43 o 
 -10   4   3     5484.33     4994.36     66.94 o 
  -8   4   3      535.03      561.68     27.31 o 
  -6   4   3     1015.17      932.49     28.53 o 
  -4   4   3     1671.32     1666.37     50.04 o 
  -2   4   3     1117.67     1269.17     47.53 o 
   0   4   3     4206.39     4607.94     53.38 o 
   2   4   3      705.21      742.55     43.04 o 
   4   4   3     1322.80     1341.97     34.15 o 
   6   4   3     2593.75     2734.41     46.14 o 
   8   4   3     1182.22     1339.94     40.28 o 
  10   4   3      294.70      245.52     30.53 o 
  12   4   3      880.48      947.28     47.23 o 
  14   4   3     1364.10     1452.61     77.90 o 
  16   4   3       17.83      -39.59     44.67 o 
  18   4   3       10.70        0.63     49.20 o 
  20   4   3      585.42      531.13     73.00 o 
  22   4   3      259.02      191.45    115.04 o 
 -23   5   3        2.71       -0.63     67.45 o 
 -21   5   3     2630.15     2730.13    117.39 o 
 -19   5   3     2556.11     2534.02     87.69 o 
 -17   5   3      916.08      889.71     73.45 o 
 -15   5   3      313.21      225.29     37.63 o 
 -13   5   3      116.17       94.32     33.05 o 
 -11   5   3       99.21       70.37     29.06 o 
  -9   5   3      595.55      668.76     36.84 o 
  -7   5   3      839.80      833.94     34.08 o 
  -5   5   3     2011.88     1723.70    118.28 o 
  -3   5   3     5289.49     5021.52     86.78 o 
  -1   5   3      967.90     1039.72     60.20 o 
   1   5   3     1014.94     1015.90     38.36 o 
   3   5   3      557.68      609.52     31.04 o 
   5   5   3        0.75       -4.50     24.87 o 
   7   5   3       16.12      -28.11     28.11 o 
   9   5   3      128.75      143.15     34.39 o 
  11   5   3      421.44      396.13     40.40 o 
  13   5   3     1271.46     1180.83     55.85 o 
  15   5   3        2.09      -25.11     42.84 o 
  17   5   3        3.71      -40.36     58.55 o 
  19   5   3        7.15       33.42     65.71 o 
 -22   6   3      218.31      108.07     73.69 o 
 -20   6   3     1669.86     1539.55    128.26 o 
 -18   6   3      263.01      219.43     56.32 o 
 -16   6   3      108.08      126.44     49.29 o 
 -14   6   3       60.56        2.54     37.76 o 
 -12   6   3      983.51     1003.38     49.51 o 
 -10   6   3      651.70      647.22     42.03 o 
  -8   6   3      123.02       78.82     28.90 o 
  -6   6   3      197.89      237.02     32.16 o 
  -4   6   3      693.49      735.62     75.77 o 
  -2   6   3      515.32      613.47     88.28 o 
   0   6   3      879.03      953.22     97.94 o 
   2   6   3      230.87      290.28     28.31 o 
   4   6   3      435.79      484.57     34.51 o 
   6   6   3       60.17       16.56     31.37 o 
   8   6   3        1.66      -23.82     33.85 o 
  10   6   3      311.46      349.56     47.94 o 
  12   6   3      274.56      306.17     52.90 o 
  14   6   3     1100.26      914.98     59.56 o 
  16   6   3      565.06      539.72     59.50 o 
  18   6   3       60.69      -34.04     58.26 o 
 -19   7   3       13.46      -63.94     63.94 o 
 -17   7   3       45.19       -2.78     55.08 o 
 -15   7   3      664.16      729.79     58.69 o 
 -13   7   3     1567.52     1504.59     58.94 o 
 -11   7   3     3941.96     3966.59     90.76 o 
  -9   7   3      343.33      439.15     38.02 o 
  -7   7   3      978.99      840.56     58.58 o 
  -5   7   3     1389.56     1317.45    105.35 o 
  -3   7   3      461.97      760.98    241.90 o 
  -1   7   3       15.61      -39.83     88.35 o 
   1   7   3      112.04       32.83     82.83 o 
   3   7   3     1368.31     1487.18     46.20 o 
   5   7   3      282.77      328.75     39.91 o 
   7   7   3      217.83      224.53     40.83 o 
   9   7   3       18.08      -41.13     41.13 o 
  11   7   3      230.08      214.78     57.22 o 
  13   7   3      468.95      369.26     63.74 o 
  15   7   3      122.88       60.26     64.48 o 
 -14   8   3      381.27      436.33     55.37 o 
 -12   8   3     1141.12     1015.40     91.43 o 
 -10   8   3     1540.32     1400.14     92.11 o 
  -8   8   3      245.96      271.46     54.59 o 
  -6   8   3      296.19      264.93    177.72 o 
  -4   8   3       39.28     -118.10    118.10 o 
  -2   8   3       60.87      -25.22    117.50 o 
   0   8   3      196.15      128.91    101.12 o 
   2   8   3        1.53      -93.65     93.65 o 
   4   8   3      361.03      342.66     60.30 o 
   6   8   3      408.33      353.18     44.53 o 
   8   8   3        1.57      -29.57     43.80 o 
  10   8   3      189.05      218.47     59.82 o 
  -7   9   3      121.71       74.05    212.28 o 
  -5   9   3      143.59      -62.53    195.82 o 
  -3   9   3       26.83       -2.73    170.31 o 
  -1   9   3        4.08     -102.62    129.70 o 
   1   9   3      208.35      112.05    138.92 o 
   3   9   3        6.31     -101.77    101.77 o 
 -28   0   4      229.47      210.73    124.24 o 
 -26   0   4      653.42      664.45     88.30 o 
 -24   0   4       60.61      -43.76     61.12 o 
 -22   0   4     1948.33     2210.61    109.14 o 
 -20   0   4     4299.99     3762.27    125.23 o 
 -18   0   4     2171.10     2059.91     92.22 o 
 -16   0   4       64.88       49.01     43.70 o 
 -14   0   4    45989.93    50540.35    812.88 o 
 -12   0   4    17241.96    17796.69    312.19 o 
 -10   0   4     5171.02     5366.11    102.46 o 
  -8   0   4      931.70     1023.65     41.63 o 
  -6   0   4    20499.97    19899.05    233.86 o 
  -4   0   4    47768.95    46258.17    477.14 o 
  -2   0   4     3486.28     3206.08     45.34 o 
   0   0   4    48804.85    45220.43    440.07 o 
   2   0   4     8156.06     8365.93    230.89 o 
   4   0   4       62.75      104.88     26.97 o 
   6   0   4       98.85      136.47     42.25 o 
   8   0   4    30269.52    29065.90    486.62 o 
  10   0   4     2139.15     2078.10     85.79 o 
  12   0   4      169.51      198.68     56.35 o 
  14   0   4     5175.09     5359.48    135.39 o 
  16   0   4        2.02      -58.72     58.72 o 
  18   0   4     5309.78     5512.86    240.29 o 
  20   0   4       82.09      107.64    103.56 o 
  22   0   4      454.60      532.97    123.63 o 
 -29   1   4      307.97      331.57    121.57 o 
 -27   1   4      164.30       46.03    100.03 o 
 -25   1   4      165.91       78.47     53.84 o 
 -23   1   4     2155.98     2233.07     78.72 o 
 -21   1   4     1370.89     1488.34     67.64 o 
 -19   1   4     2672.09     2630.90     73.36 o 
 -17   1   4      220.49      181.28     36.39 o 
 -15   1   4      285.06      339.98     29.73 o 
 -13   1   4     1721.37     1676.25     37.86 o 
 -11   1   4     4602.73     4444.11     53.44 o 
  -9   1   4    11643.69    11691.54     97.28 o 
  -7   1   4     1412.43     1302.22     26.54 o 
  -5   1   4     5343.43     5163.38     47.32 o 
  -3   1   4    20255.99    19199.15    134.74 o 
  -1   1   4       19.36       20.10     12.19 o 
   1   1   4    61633.01    56224.88    376.38 o 
   3   1   4    14596.97    13251.47    102.82 o 
   5   1   4      716.09      959.14     26.30 o 
   7   1   4      477.67      447.36     24.73 o 
   9   1   4     1336.86     1176.47     34.72 o 
  11   1   4     2188.00     2306.67     56.44 o 
  13   1   4     8245.19     8301.95    137.24 o 
  15   1   4      133.63      104.42     45.17 o 
  17   1   4     1369.45     1414.21     68.55 o 
  19   1   4     1501.63     1583.28     77.74 o 
  21   1   4        0.13       -3.46     98.17 o 
  23   1   4      216.30      246.18    115.38 o 
 -28   2   4      462.77      514.25    135.76 o 
 -26   2   4       93.41       35.19     74.99 o 
 -24   2   4       84.77       31.94     54.14 o 
 -22   2   4      233.00      435.33     66.48 o 
 -20   2   4     1245.04     1255.80     66.79 o 
 -18   2   4      334.07      330.61     39.81 o 
 -16   2   4      772.07      911.63     33.93 o 
 -14   2   4     9028.46     9260.08     95.52 o 
 -12   2   4      135.92       82.30     19.63 o 
 -10   2   4      947.38      961.82     27.88 o 
  -8   2   4      543.76      612.74     20.57 o 
  -6   2   4    24714.88    24491.64    184.89 o 
  -4   2   4   134372.64   127787.04    996.01 o 
  -2   2   4       38.13       14.73     12.72 o 
   0   2   4    12956.73    11617.97     98.93 o 
   2   2   4        7.30      -13.13     13.13 o 
   4   2   4      485.11      645.56     22.25 o 
   6   2   4     3697.74     3913.97     50.10 o 
   8   2   4     8328.66     7880.43     82.69 o 
  10   2   4      636.24      670.31     31.03 o 
  12   2   4       19.76      -28.29     28.29 o 
  14   2   4     1610.09     1682.94     62.96 o 
  16   2   4      186.85      128.02     55.35 o 
  18   2   4     4223.75     4543.51    159.47 o 
  20   2   4       21.26      -36.67     59.64 o 
  22   2   4      160.45      147.39    123.42 o 
 -27   3   4      313.41      422.69    168.67 o 
 -25   3   4       14.71       -6.69     60.85 o 
 -23   3   4      113.78       -3.42     54.95 o 
 -21   3   4      703.23      962.45    117.96 o 
 -19   3   4     1308.15     1345.77     60.73 o 
 -17   3   4      201.75      218.64     36.72 o 
 -15   3   4      266.17      315.80     28.84 o 
 -13   3   4     1790.68     1769.10     40.23 o 
 -11   3   4     5132.02     4850.42     70.61 o 
  -9   3   4     6220.04     6026.75     70.89 o 
  -7   3   4      405.49      420.96     21.48 o 
  -5   3   4       56.74       60.23     18.52 o 
  -3   3   4    11200.89    10123.83    111.26 o 
  -1   3   4     1507.23     1304.42     54.65 o 
   1   3   4    14421.44    13034.30    115.97 o 
   3   3   4     5054.81     4898.56     57.19 o 
   5   3   4     4094.82     4259.72     57.49 o 
   7   3   4     1467.63     1508.19     37.33 o 
   9   3   4      724.64      733.58     33.50 o 
  11   3   4     4809.61     4942.47     77.62 o 
  13   3   4      101.37       56.87     35.02 o 
  15   3   4      242.45      251.95     44.06 o 
  17   3   4     1262.73     1488.74     71.02 o 
  19   3   4      493.86      704.20    100.93 o 
  21   3   4        5.13     -122.25    122.25 o 
 -26   4   4        3.28     -134.94    134.94 o 
 -24   4   4       29.32      -19.35     51.81 o 
 -22   4   4     1625.33     1791.15     64.59 o 
 -20   4   4     1935.19     1970.18     62.19 o 
 -18   4   4       85.74       70.24     29.56 o 
 -16   4   4      748.86      749.40     44.12 o 
 -14   4   4     6289.79     6354.48     87.35 o 
 -12   4   4      193.28      186.37     24.83 o 
 -10   4   4      417.66      476.03     25.60 o 
  -8   4   4     1557.45     1495.60     37.50 o 
  -6   4   4     1830.70     1695.29     38.20 o 
  -4   4   4     4367.27     3822.30     53.95 o 
  -2   4   4     8853.20     8674.72    104.83 o 
   0   4   4      652.50      651.53     28.38 o 
   2   4   4       41.69       47.91     22.51 o 
   4   4   4     6333.27     6351.91     76.73 o 
   6   4   4       22.23      -12.07     22.88 o 
   8   4   4     1797.24     1818.48     45.76 o 
  10   4   4      347.38      269.53     31.43 o 
  12   4   4      165.77      158.97     32.74 o 
  14   4   4        7.43       -5.33     41.11 o 
  16   4   4        0.57      -30.03     46.24 o 
  18   4   4     1265.48     1316.76     85.64 o 
  20   4   4      134.49       67.98     63.71 o 
 -25   5   4      834.48      898.76    169.56 o 
 -23   5   4      944.43      815.25     86.82 o 
 -21   5   4     3421.39     3860.25    118.28 o 
 -19   5   4      248.82      172.70     50.39 o 
 -17   5   4      193.21      147.96     41.71 o 
 -15   5   4      194.54      149.14     33.99 o 
 -13   5   4       84.75       70.76     31.90 o 
 -11   5   4     2664.52     2547.75     57.39 o 
  -9   5   4      680.22      694.47     35.47 o 
  -7   5   4       12.51       -3.06     24.26 o 
  -5   5   4     1999.09     1983.21     43.34 o 
  -3   5   4     1554.12     1403.29     71.27 o 
  -1   5   4      744.94      767.31     30.55 o 
   1   5   4     1175.71     1201.47     37.22 o 
   3   5   4       30.22       48.64     24.87 o 
   5   5   4      852.12     1014.85     40.38 o 
   7   5   4     1377.02     1515.80     50.93 o 
   9   5   4      435.11      497.94     38.67 o 
  11   5   4        3.05      -28.25     35.29 o 
  13   5   4      532.41      553.13     48.60 o 
  15   5   4        5.32       28.89     50.71 o 
  17   5   4      234.67      190.71     67.07 o 
  19   5   4       67.22       91.98     78.37 o 
 -22   6   4     1101.24     1246.35    118.07 o 
 -20   6   4      370.28      349.11     55.23 o 
 -18   6   4        0.14      -48.23     48.23 o 
 -16   6   4     2276.90     2492.50    103.23 o 
 -14   6   4     3034.59     3273.41     75.07 o 
 -12   6   4     3100.56     3500.47     79.10 o 
 -10   6   4      512.86      510.42     40.19 o 
  -8   6   4      739.24      624.14     38.88 o 
  -6   6   4      329.27      297.86     36.56 o 
  -4   6   4       19.86        4.60     33.12 o 
  -2   6   4       10.98      -11.10     33.17 o 
   0   6   4      598.55      658.57     32.85 o 
   2   6   4        5.14       -0.82     28.08 o 
   4   6   4      929.18     1108.35     50.97 o 
   6   6   4     1259.61     1409.79     70.96 o 
   8   6   4       99.20       82.11     37.43 o 
  10   6   4      301.50      254.06     50.12 o 
  12   6   4       27.76       75.51     57.21 o 
  14   6   4        0.06       29.44     48.32 o 
  16   6   4       78.99       73.87     57.57 o 
 -19   7   4      653.50      443.64     71.79 o 
 -17   7   4       65.06      -13.72     53.12 o 
 -15   7   4        0.02      -32.40     44.86 o 
 -13   7   4       12.22       89.88     42.64 o 
 -11   7   4      532.39      488.98     45.70 o 
  -9   7   4       34.29        5.35     31.79 o 
  -7   7   4      311.24      286.94     63.74 o 
  -5   7   4      101.84       28.50     45.20 o 
  -3   7   4      215.16      218.77     45.96 o 
  -1   7   4        4.69      -19.87     54.95 o 
   1   7   4        0.88      -25.04     31.48 o 
   3   7   4       10.41       48.23     32.79 o 
   5   7   4      533.74      642.05     43.94 o 
   7   7   4       16.95      -20.98     39.97 o 
   9   7   4        4.39      -45.23     45.23 o 
  11   7   4       31.49       47.91     56.02 o 
  13   7   4      137.67       73.99     62.63 o 
 -16   8   4     1105.59      940.73     93.34 o 
 -14   8   4        6.94       14.49     49.93 o 
 -12   8   4      209.17      138.46     45.57 o 
 -10   8   4        2.82      -41.89     41.89 o 
  -8   8   4        9.59      -45.19     47.56 o 
  -6   8   4       55.44      -82.17     91.33 o 
  -4   8   4        8.22     -106.70    119.06 o 
  -2   8   4       50.37       -7.68     92.93 o 
   0   8   4       48.15       18.22     96.11 o 
   2   8   4       71.56       48.55     55.43 o 
   4   8   4      175.95      200.85     39.80 o 
   6   8   4        3.01      -26.53     42.87 o 
   8   8   4       98.03      141.33     48.47 o 
  10   8   4        7.35      -36.38     56.86 o 
  -7   9   4       80.16      236.96    208.99 o 
  -5   9   4       16.93      -37.85    192.53 o 
  -3   9   4       18.72       63.60    186.77 o 
  -1   9   4       16.57      -90.36    129.14 o 
   1   9   4       83.96      -21.76    110.49 o 
 -29   1   5       89.64      127.83    111.10 o 
 -27   1   5        4.69      -77.20     77.20 o 
 -25   1   5       56.18       47.77     44.80 o 
 -23   1   5      199.50      155.74     45.61 o 
 -21   1   5      604.03      549.56     49.99 o 
 -19   1   5      148.45       91.58     36.77 o 
 -17   1   5      707.95      873.48     41.37 o 
 -15   1   5        9.72      -19.37     19.37 o 
 -13   1   5     2378.81     2554.37     41.69 o 
 -11   1   5      597.92      727.84     25.99 o 
  -9   1   5       77.84       76.70     16.65 o 
  -7   1   5     2735.40     2835.04     35.76 o 
  -5   1   5      491.56      615.14     18.81 o 
  -3   1   5       50.60       48.88     13.05 o 
  -1   1   5      506.22      583.03     17.78 o 
   1   1   5      203.58      232.64     15.38 o 
   3   1   5      663.99      827.51     23.83 o 
   5   1   5     6846.99     7078.99     72.78 o 
   7   1   5      820.61      873.78     31.18 o 
   9   1   5      460.24      503.87     31.01 o 
  11   1   5     2327.34     2347.65     59.10 o 
  13   1   5    11094.86    11145.42    168.70 o 
  15   1   5     1183.66     1332.89     84.97 o 
  17   1   5        0.05      -24.50     44.89 o 
  19   1   5       20.21      -31.27     52.97 o 
  21   1   5      291.59      138.55    132.47 o 
 -28   2   5       12.81     -154.68    154.68 o 
 -26   2   5       21.44      -60.34     60.34 o 
 -24   2   5      184.62      152.56     58.22 o 
 -22   2   5        2.79      -28.97     44.21 o 
 -20   2   5        4.31      -29.71     40.39 o 
 -18   2   5       50.50       -3.00     29.93 o 
 -16   2   5        7.90       -3.40     20.68 o 
 -14   2   5     7496.14     8128.46     86.76 o 
 -12   2   5     9073.36     9661.34     87.07 o 
 -10   2   5      405.99      482.97     21.15 o 
  -8   2   5     6025.99     5925.51     60.25 o 
  -6   2   5     3164.58     3401.61     37.95 o 
  -4   2   5      394.00      440.72     19.09 o 
  -2   2   5     1606.15     1565.45     28.20 o 
   0   2   5       21.03        0.84     13.54 o 
   2   2   5      822.53      963.12     22.51 o 
   4   2   5      328.13      529.50     20.59 o 
   6   2   5     1190.46     1212.40     32.68 o 
   8   2   5       14.37      -18.86     18.86 o 
  10   2   5      139.41      180.75     27.12 o 
  12   2   5        0.02       -0.91     31.57 o 
  14   2   5       37.17      -40.20     40.20 o 
  16   2   5       70.50       28.24     55.32 o 
  18   2   5      153.49       39.86     61.58 o 
  20   2   5       33.62      172.83    109.37 o 
  22   2   5       16.25       42.82    113.39 o 
 -27   3   5       30.26      -60.22     83.25 o 
 -25   3   5      347.87      301.51     77.82 o 
 -23   3   5        4.86      -42.90     53.05 o 
 -21   3   5      238.80      265.79     55.29 o 
 -19   3   5        5.29        0.85     36.04 o 
 -17   3   5     1540.42     1563.31     47.86 o 
 -15   3   5      274.02      275.06     25.54 o 
 -13   3   5     1475.26     1547.79     38.38 o 
 -11   3   5        1.21       -1.65     18.42 o 
  -9   3   5      199.77      218.16     21.92 o 
  -7   3   5     1103.12     1082.23     29.27 o 
  -5   3   5      579.83      735.26     27.99 o 
  -3   3   5     8423.08     8397.47     90.87 o 
  -1   3   5      933.72      834.86     27.01 o 
   1   3   5     1136.69     1226.43     32.18 o 
   3   3   5     3833.59     3857.16     49.37 o 
   5   3   5      340.93      318.06     25.00 o 
   7   3   5      804.14      862.05     33.99 o 
   9   3   5       12.54      -22.07     23.11 o 
  11   3   5      424.22      439.94     38.96 o 
  13   3   5     1401.81     1601.80     58.56 o 
  15   3   5      275.05      255.73     48.51 o 
  17   3   5        7.34       70.49     99.47 o 
  19   3   5       29.35       15.87     70.23 o 
  21   3   5        2.43      -76.57    128.35 o 
 -26   4   5      611.24      512.23    102.59 o 
 -24   4   5       55.99       57.13     46.05 o 
 -22   4   5        9.06        0.76     39.04 o 
 -20   4   5       47.61       30.12     32.18 o 
 -18   4   5      176.01      107.01     36.07 o 
 -16   4   5     1114.95     1092.78     47.55 o 
 -14   4   5     2490.69     2630.54     52.11 o 
 -12   4   5       13.68       -7.01     21.34 o 
 -10   4   5     2026.79     2035.94     42.22 o 
  -8   4   5      718.44      745.04     34.12 o 
  -6   4   5    12544.71    12495.84    147.27 o 
  -4   4   5    47863.87    46054.07    564.75 o 
  -2   4   5     7202.80     6776.80     97.30 o 
   0   4   5       69.00       69.59     23.19 o 
   2   4   5     2219.41     2178.20     42.60 o 
   4   4   5       27.59        9.13     21.51 o 
   6   4   5     2184.66     2279.98     48.36 o 
   8   4   5       15.14      -17.59     22.36 o 
  10   4   5       62.59        3.50     29.29 o 
  12   4   5        0.02      -34.86     34.86 o 
  14   4   5       54.21        1.12     42.90 o 
  16   4   5       24.94      -18.36     50.27 o 
  18   4   5      322.96      276.45     67.27 o 
  20   4   5        2.08      -38.22    104.22 o 
 -25   5   5       81.42      -38.82     84.32 o 
 -23   5   5      137.27      106.84     66.47 o 
 -21   5   5      333.30      265.73     54.37 o 
 -19   5   5       13.77      -39.84     39.84 o 
 -17   5   5      253.61      179.09     41.42 o 
 -15   5   5       28.96      -26.75     30.00 o 
 -13   5   5     5667.48     5574.20     90.90 o 
 -11   5   5      987.40      998.13     43.05 o 
  -9   5   5        3.37      -24.80     24.80 o 
  -7   5   5      105.02      122.64     26.67 o 
  -5   5   5      197.73      256.37     28.57 o 
  -3   5   5     1796.17     1811.67     44.86 o 
  -1   5   5       35.06        6.20     24.37 o 
   1   5   5      170.92      134.47     29.65 o 
   3   5   5      377.36      378.27     31.31 o 
   5   5   5      196.93      172.98     33.65 o 
   7   5   5     1303.67     1412.47     48.70 o 
   9   5   5       72.83      109.44     36.58 o 
  11   5   5       81.51        3.15     39.67 o 
  13   5   5     1167.01     1063.27     61.93 o 
  15   5   5        1.00       30.44     69.21 o 
  17   5   5      273.67      167.03    100.26 o 
 -22   6   5        5.43      -41.47     60.37 o 
 -20   6   5      240.05      159.90     51.26 o 
 -18   6   5        3.55        8.18     49.22 o 
 -16   6   5     2205.52     2243.02     78.16 o 
 -14   6   5     4547.71     4763.93    100.00 o 
 -12   6   5     2156.07     2088.48     58.47 o 
 -10   6   5      195.77      131.99     34.55 o 
  -8   6   5       65.30        4.98     30.14 o 
  -6   6   5      892.94      844.61     38.99 o 
  -4   6   5     3473.31     3262.97     63.56 o 
  -2   6   5       76.22       52.24     28.86 o 
   0   6   5      149.28      160.67     30.40 o 
   2   6   5       12.33       16.76     34.35 o 
   4   6   5     1302.14     1581.76     52.01 o 
   6   6   5     2568.06     2740.45     65.98 o 
   8   6   5       75.03       35.61     38.92 o 
  10   6   5       17.23      -15.77     49.18 o 
  12   6   5      121.71      136.92     56.73 o 
  14   6   5      514.35      425.10     56.91 o 
  16   6   5      113.52       16.56     59.56 o 
 -19   7   5       33.74      -59.47     59.47 o 
 -17   7   5       69.39       49.12     77.72 o 
 -15   7   5     1004.32      746.08     81.11 o 
 -13   7   5      264.65      268.81     47.05 o 
 -11   7   5      476.42      426.81     44.48 o 
  -9   7   5      114.17      144.24     35.31 o 
  -7   7   5       92.41       58.61     38.94 o 
  -5   7   5      196.51       83.56     45.26 o 
  -3   7   5     1898.12     1934.03     91.43 o 
  -1   7   5       37.74       17.25     33.35 o 
   1   7   5        0.57      -32.13     32.13 o 
   3   7   5     1833.89     2054.39     62.68 o 
   5   7   5       13.00      -42.06     42.06 o 
   7   7   5        8.88       17.05     42.44 o 
   9   7   5       20.67      -52.97     52.97 o 
  11   7   5       19.46       21.32     57.65 o 
  13   7   5     2282.25     2689.55    156.74 o 
 -16   8   5       74.01      -57.53     57.53 o 
 -14   8   5        8.56      -32.54     45.74 o 
 -12   8   5      373.26      389.88     48.79 o 
 -10   8   5       77.39        8.13     42.68 o 
  -8   8   5      212.22      139.37     54.74 o 
  -6   8   5       18.35      -20.52     65.94 o 
  -4   8   5     1560.58     1516.11    315.12 o 
  -2   8   5      116.63      147.13     75.70 o 
   0   8   5        4.91      -56.78     56.78 o 
   2   8   5      201.47      194.40     48.94 o 
   4   8   5     1042.66     1086.48     67.86 o 
   6   8   5      511.19      559.57     58.39 o 
   8   8   5        1.89      -54.80     54.80 o 
  -7   9   5      125.19      -64.18    192.53 o 
  -5   9   5      425.43      668.10    228.73 o 
  -3   9   5       77.99      141.57    150.12 o 
  -1   9   5       14.67     -109.30    109.30 o 
   1   9   5       23.26       68.80    138.61 o 
 -30   0   6       88.47       -3.29    166.20 o 
 -28   0   6      970.66      936.26    132.45 o 
 -26   0   6     2820.88     2951.64    129.73 o 
 -24   0   6     2648.48     2029.82    110.91 o 
 -22   0   6      197.81      334.56     67.80 o 
 -20   0   6     2251.36     2147.53     98.01 o 
 -18   0   6        7.72       55.54     47.82 o 
 -16   0   6     4576.68     4134.15    116.82 o 
 -14   0   6     6858.89     6924.85    154.72 o 
 -12   0   6      722.75      903.44     99.99 o 
 -10   0   6      533.67      728.58     42.34 o 
  -8   0   6    32157.57    33193.84    416.72 o 
  -6   0   6    38089.75    37843.81    427.56 o 
  -4   0   6     5720.84     5204.84     73.24 o 
  -2   0   6        3.96       56.73     21.62 o 
   0   0   6     3449.37     3328.75     62.66 o 
   2   0   6     4142.59     3630.19     73.81 o 
   4   0   6     1198.72     1706.26     68.47 o 
   6   0   6      555.52      770.84     70.69 o 
   8   0   6       12.70      -10.02     34.15 o 
  10   0   6    11095.15    10808.59    226.46 o 
  12   0   6      416.44      454.04     70.06 o 
  14   0   6      120.39       81.32     65.80 o 
  16   0   6     1023.49     1118.23     89.93 o 
  18   0   6      509.16      270.62    169.13 o 
  20   0   6     1213.54     1626.07    157.91 o 
 -29   1   6       52.25       57.51    107.15 o 
 -27   1   6      128.27      106.01     66.38 o 
 -25   1   6     1365.81     1302.96     70.10 o 
 -23   1   6        1.46      -39.40     39.40 o 
 -21   1   6       33.24      -22.90     38.00 o 
 -19   1   6     3632.33     3678.84     84.00 o 
 -17   1   6      804.73      932.38     48.68 o 
 -15   1   6     7035.54     6646.95     84.09 o 
 -13   1   6       70.81       79.07     19.04 o 
 -11   1   6     1240.10     1376.13     32.69 o 
  -9   1   6     5188.65     5397.54     57.65 o 
  -7   1   6     2786.02     2568.65     34.23 o 
  -5   1   6     1744.06     1534.22     26.52 o 
  -3   1   6     6138.85     6108.28     51.01 o 
  -1   1   6       14.89        6.28     13.99 o 
   1   1   6     6278.13     6159.79     57.62 o 
   3   1   6    48458.75    46947.36    344.23 o 
   5   1   6      384.42      395.13     21.60 o 
   7   1   6      120.40       50.35     25.39 o 
   9   1   6      536.27      630.48     36.15 o 
  11   1   6     8771.35     8680.58    123.04 o 
  13   1   6    19399.48    19696.98    308.58 o 
  15   1   6        2.71      -46.37     46.37 o 
  17   1   6      582.20      585.66     59.17 o 
  19   1   6      294.45      290.06    111.27 o 
  21   1   6      310.09      236.37    148.10 o 
 -28   2   6      370.90      465.04    122.29 o 
 -26   2   6     2957.67     3123.71    177.76 o 
 -24   2   6        0.67        5.90     53.48 o 
 -22   2   6      970.00      962.33     66.39 o 
 -20   2   6      219.37      208.71     46.41 o 
 -18   2   6      100.34       26.36     36.35 o 
 -16   2   6    16412.33    16889.69    156.97 o 
 -14   2   6    11322.04    12156.14    112.63 o 
 -12   2   6      785.36      796.07     25.34 o 
 -10   2   6     1722.13     1786.18     32.38 o 
  -8   2   6       12.77       11.19     14.01 o 
  -6   2   6    14614.58    14548.80    119.11 o 
  -4   2   6    12928.29    12217.74     97.33 o 
  -2   2   6      118.38       83.58     16.97 o 
   0   2   6     1367.29     1411.94     27.57 o 
   2   2   6    14166.89    13506.57    100.48 o 
   4   2   6     2074.40     1961.59     34.97 o 
   6   2   6     1236.08     1303.09     31.59 o 
   8   2   6       16.85       -7.27     22.94 o 
  10   2   6     5512.88     5590.15     85.39 o 
  12   2   6       54.79      -32.45     40.49 o 
  14   2   6        9.58       58.24     55.49 o 
  16   2   6      508.06      475.92     75.01 o 
  18   2   6       53.89      -63.09     65.26 o 
  20   2   6      495.25      681.79    129.93 o 
 -29   3   6      121.02      136.58    184.30 o 
 -27   3   6      933.10      971.80    113.80 o 
 -25   3   6     1718.83     1715.87     94.16 o 
 -23   3   6        9.73      -35.30     50.20 o 
 -21   3   6        3.95      -44.92     44.92 o 
 -19   3   6     2749.06     2783.83     78.40 o 
 -17   3   6       99.57       49.59     25.65 o 
 -15   3   6      104.18       75.11     22.28 o 
 -13   3   6      253.08      263.34     24.57 o 
 -11   3   6      243.31      236.13     23.26 o 
  -9   3   6     9869.80     9605.30    122.46 o 
  -7   3   6      434.08      695.41     25.66 o 
  -5   3   6      259.59      135.84     20.80 o 
  -3   3   6     2623.94     2479.21     48.93 o 
  -1   3   6      176.71      140.17     30.07 o 
   1   3   6      903.64      801.85     30.31 o 
   3   3   6     7106.91     6486.25     69.59 o 
   5   3   6      541.34      578.09     29.87 o 
   7   3   6     1788.95     1646.43     38.40 o 
   9   3   6      562.89      596.10     33.77 o 
  11   3   6     3354.92     3565.21     73.23 o 
  13   3   6     1053.01     1138.65     59.40 o 
  15   3   6     1458.44     1592.23     85.29 o 
  17   3   6      319.34      408.88     70.40 o 
  19   3   6      609.75      486.43    116.56 o 
 -26   4   6      154.29       92.13     66.74 o 
 -24   4   6       52.60       41.90     53.35 o 
 -22   4   6        3.03      -42.90     42.90 o 
 -20   4   6       36.71      -40.43     40.43 o 
 -18   4   6      229.28      154.03     41.05 o 
 -16   4   6     4049.96     4109.28     74.82 o 
 -14   4   6     4977.48     5238.28     74.36 o 
 -12   4   6      777.49      976.94     45.83 o 
 -10   4   6      430.11      453.00     28.17 o 
  -8   4   6     1333.85     1239.04     37.61 o 
  -6   4   6    27987.88    26820.27    294.03 o 
  -4   4   6     6024.42     5832.07     77.90 o 
  -2   4   6     1541.54     1498.38     42.44 o 
   0   4   6      820.13      897.61     36.73 o 
   2   4   6     4755.59     4443.58     71.75 o 
   4   4   6      457.60      550.14     31.56 o 
   6   4   6      111.47       68.34     27.75 o 
   8   4   6       11.51       10.69     27.75 o 
  10   4   6      474.39      471.73     37.91 o 
  12   4   6      171.55      132.91     45.69 o 
  14   4   6      490.19      402.92     57.10 o 
  16   4   6      253.41      190.94     62.97 o 
  18   4   6        7.40      -32.48     61.12 o 
 -25   5   6      116.71       28.68     82.43 o 
 -23   5   6       54.07      -30.53     54.15 o 
 -21   5   6      210.68       86.81     51.27 o 
 -19   5   6     1723.89     1920.99     71.76 o 
 -17   5   6      552.85      575.42     48.65 o 
 -15   5   6     1018.29     1041.29     64.27 o 
 -13   5   6      238.87      203.52     30.44 o 
 -11   5   6      103.17      123.04     31.68 o 
  -9   5   6     4612.41     4623.69     90.59 o 
  -7   5   6      113.88      101.33     28.78 o 
  -5   5   6      855.56      833.50     39.23 o 
  -3   5   6      333.56      324.09     32.31 o 
  -1   5   6      122.25      123.81     28.88 o 
   1   5   6      432.63      451.97     34.28 o 
   3   5   6     1443.44     1601.21     46.28 o 
   5   5   6       86.84       73.68     33.88 o 
   7   5   6      307.17      339.10     36.36 o 
   9   5   6       86.53      103.59     40.61 o 
  11   5   6       88.32      100.29     44.62 o 
  13   5   6     1675.04     1573.85    144.08 o 
  15   5   6       66.00       78.17    118.49 o 
  17   5   6       43.10       41.38     87.66 o 
 -22   6   6      213.72      220.58     57.59 o 
 -20   6   6        0.05      -43.20     44.79 o 
 -18   6   6      237.57      172.97     52.81 o 
 -16   6   6      772.56      773.48     58.45 o 
 -14   6   6       14.90      -36.10     36.10 o 
 -12   6   6      333.72      298.28     54.15 o 
 -10   6   6       45.10       37.29     33.84 o 
  -8   6   6     1626.52     1514.56     53.77 o 
  -6   6   6     1542.38     1592.43     63.03 o 
  -4   6   6     1025.86     1158.05     44.94 o 
  -2   6   6     3152.11     3299.71     63.25 o 
   0   6   6      379.86      350.47     35.81 o 
   2   6   6     6154.26     6630.05     91.35 o 
   4   6   6     1642.59     1933.55     61.11 o 
   6   6   6      306.67      400.61     44.91 o 
   8   6   6      147.00      110.72     48.82 o 
  10   6   6      135.88      108.65     52.87 o 
  12   6   6        8.61       -0.78     50.02 o 
  14   6   6       12.37      -50.41     55.38 o 
 -19   7   6      112.73      114.50     65.48 o 
 -17   7   6      367.59      258.92     61.09 o 
 -15   7   6       69.84       11.17     46.08 o 
 -13   7   6        0.54      -25.62     40.21 o 
 -11   7   6        8.93      -37.19     37.19 o 
  -9   7   6      148.19      108.81     38.18 o 
  -7   7   6      255.31      192.14     38.33 o 
  -5   7   6     1002.01     1095.47     50.61 o 
  -3   7   6        6.48      -21.39     33.20 o 
  -1   7   6        0.74      -33.44     33.44 o 
   1   7   6       74.69       33.16     36.75 o 
   3   7   6     1733.39     2018.40     65.67 o 
   5   7   6     2070.55     2224.17     72.77 o 
   7   7   6       95.36       52.62     52.97 o 
   9   7   6        0.49      -55.25     55.25 o 
  11   7   6      171.49      116.55     63.05 o 
 -16   8   6      250.79      112.14     62.74 o 
 -14   8   6       74.71       96.16     51.19 o 
 -12   8   6        6.89       68.85     43.17 o 
 -10   8   6        4.06      -12.56     43.31 o 
  -8   8   6       88.56      -57.99     65.44 o 
  -6   8   6        0.44      -52.51     52.51 o 
  -4   8   6       51.08      -50.64     50.64 o 
  -2   8   6      262.24      168.53     55.09 o 
   0   8   6        3.13      -35.04     42.14 o 
   2   8   6      544.68      585.28     48.57 o 
   4   8   6      617.78      572.35     54.34 o 
   6   8   6        3.06      -51.05     51.05 o 
  -5   9   6      795.09      472.27    213.92 o 
  -3   9   6       60.16      -27.97    181.01 o 
 -29   1   7       20.72      -95.62     95.62 o 
 -27   1   7       67.65       33.89     62.15 o 
 -25   1   7      414.73      383.35     53.03 o 
 -23   1   7      175.39      116.38     43.06 o 
 -21   1   7      271.71      249.94     43.97 o 
 -19   1   7       99.23        1.19     35.52 o 
 -17   1   7      216.75      260.76     37.77 o 
 -15   1   7       22.85       -3.37     23.38 o 
 -13   1   7        5.09      -17.64     17.64 o 
 -11   1   7      314.20      321.53     23.98 o 
  -9   1   7      179.10      201.82     20.06 o 
  -7   1   7     2280.37     2432.53     35.22 o 
  -5   1   7     5394.49     5377.14     52.27 o 
  -3   1   7       19.87        1.26     14.55 o 
  -1   1   7     1043.22     1200.27     27.20 o 
   1   1   7     3828.32     4062.36     47.64 o 
   3   1   7    10613.05    11130.27    100.46 o 
   5   1   7      576.46      640.57     28.24 o 
   7   1   7       31.56       15.82     22.03 o 
   9   1   7     2474.09     2614.04     65.72 o 
  11   1   7     2763.80     2822.18     81.13 o 
  13   1   7      180.11      126.41     45.66 o 
  15   1   7      201.01      175.95     53.80 o 
  17   1   7      271.40      183.36     73.77 o 
  19   1   7        0.81       61.54    108.91 o 
 -30   2   7       59.62      -44.36    108.73 o 
 -28   2   7     1222.45     1089.42    125.52 o 
 -26   2   7      509.22      475.73     69.49 o 
 -24   2   7      115.80       32.86     55.70 o 
 -22   2   7       64.14       61.74     46.53 o 
 -20   2   7      475.73      621.71     55.12 o 
 -18   2   7        6.28      -33.50     33.50 o 
 -16   2   7       59.56       11.87     18.89 o 
 -14   2   7     3697.13     3826.05     53.62 o 
 -12   2   7        0.11      -17.24     17.24 o 
 -10   2   7      690.72      764.53     26.13 o 
  -8   2   7     4737.31     5042.13     51.70 o 
  -6   2   7     6086.79     6478.69     60.36 o 
  -4   2   7      165.93      144.64     16.57 o 
  -2   2   7     1021.33     1092.09     33.19 o 
   0   2   7        0.65       -3.32     15.12 o 
   2   2   7      777.03      834.46     30.77 o 
   4   2   7       92.88       92.60     18.68 o 
   6   2   7     1296.23     1393.67     35.88 o 
   8   2   7      105.02       46.20     26.79 o 
  10   2   7     2027.23     2093.97     67.58 o 
  12   2   7      494.99      461.15     64.39 o 
  14   2   7       82.68       47.76     65.00 o 
  16   2   7      179.39      172.33     66.04 o 
  18   2   7        8.12      -87.79     95.99 o 
  20   2   7       93.40      -40.97    138.23 o 
 -29   3   7      529.55      632.30    133.48 o 
 -27   3   7        0.45       19.75     89.90 o 
 -25   3   7        3.95       -2.24     69.42 o 
 -23   3   7      118.81       93.73     43.47 o 
 -21   3   7      451.21      467.51     50.98 o 
 -19   3   7      793.87      804.29     50.65 o 
 -17   3   7      304.15      324.17     30.28 o 
 -15   3   7     2009.64     2063.02     43.56 o 
 -13   3   7      803.32      957.34     32.78 o 
 -11   3   7     1642.97     1759.13     37.53 o 
  -9   3   7     1832.61     1629.53     36.60 o 
  -7   3   7    14378.36    15112.46    163.23 o 
  -5   3   7     1884.21     1852.33     44.82 o 
  -3   3   7     1020.79     1058.02     34.89 o 
  -1   3   7      951.40      992.22     36.36 o 
   1   3   7      124.25      145.74     21.47 o 
   3   3   7     1089.83     1211.57     36.14 o 
   5   3   7       10.81      -12.08     26.97 o 
   7   3   7      734.99      769.19     44.34 o 
   9   3   7     1003.18     1043.55     47.34 o 
  11   3   7     2299.35     2242.20     67.05 o 
  13   3   7     4816.07     5343.31    109.16 o 
  15   3   7      239.02      225.48     71.62 o 
  17   3   7      155.33      304.92     91.15 o 
  19   3   7      539.56      661.51    172.78 o 
 -28   4   7      614.72      434.11    128.48 o 
 -26   4   7      466.49      346.09     80.99 o 
 -24   4   7      145.09       40.55     53.83 o 
 -22   4   7      193.07      213.27     50.68 o 
 -20   4   7       36.71        8.31     39.13 o 
 -18   4   7       73.46       36.10     37.51 o 
 -16   4   7     8806.58     8844.17    113.61 o 
 -14   4   7     3106.68     3492.80     62.11 o 
 -12   4   7      555.64      732.06     33.08 o 
 -10   4   7       87.92      141.82     22.21 o 
  -8   4   7    10444.52    10825.03    124.71 o 
  -6   4   7      962.41     1206.05     38.72 o 
  -4   4   7      121.45      117.21     23.66 o 
  -2   4   7     2205.70     2014.76     43.81 o 
   0   4   7      312.71      336.15     29.11 o 
   2   4   7     1320.91     1474.68     38.04 o 
   4   4   7      146.18      129.34     28.16 o 
   6   4   7      693.66      734.75     37.87 o 
   8   4   7      177.46      155.66     32.87 o 
  10   4   7     1357.18     1345.15     63.88 o 
  12   4   7      395.32      253.77     51.09 o 
  14   4   7      126.49       31.92     51.89 o 
  16   4   7      448.18      395.11     70.77 o 
  18   4   7      109.19      210.70    214.74 o 
 -25   5   7       65.58       46.13     81.58 o 
 -23   5   7        7.24       11.42     52.94 o 
 -21   5   7     1256.81     1226.29    100.57 o 
 -19   5   7     1993.52     1992.59     92.31 o 
 -17   5   7     1837.62     1947.02     67.22 o 
 -15   5   7      171.98      174.80     34.69 o 
 -13   5   7       92.76       64.91     29.63 o 
 -11   5   7     1629.55     1676.69     56.92 o 
  -9   5   7     5518.06     5445.00     90.96 o 
  -7   5   7      467.93      563.73     39.97 o 
  -5   5   7     1654.88     1545.62     50.75 o 
  -3   5   7      268.57      348.87     35.54 o 
  -1   5   7     1845.92     1876.05     50.35 o 
   1   5   7     2794.98     2847.06     61.08 o 
   3   5   7      282.83      285.68     37.07 o 
   5   5   7      216.93      212.32     33.76 o 
   7   5   7      105.08       54.58     39.45 o 
   9   5   7      699.19      725.09     53.39 o 
  11   5   7     2703.62     2602.05    116.52 o 
  13   5   7      635.05      614.75     95.41 o 
  15   5   7      257.91      111.82    105.90 o 
 -24   6   7      138.15      -28.76     79.77 o 
 -22   6   7       17.19       20.03     53.12 o 
 -20   6   7       35.44       49.72     45.47 o 
 -18   6   7      203.13      120.97     54.40 o 
 -16   6   7       47.40       -3.32     41.70 o 
 -14   6   7       36.22      -28.70     36.52 o 
 -12   6   7      446.24      421.55     60.63 o 
 -10   6   7      499.57      434.81     44.42 o 
  -8   6   7        4.36      -32.76     32.76 o 
  -6   6   7     6436.95     6260.44    122.89 o 
  -4   6   7     2587.54     2505.58     73.31 o 
  -2   6   7     1123.17     1340.58     50.01 o 
   0   6   7       44.56      -11.93     37.67 o 
   2   6   7       13.81      -22.13     34.82 o 
   4   6   7     1368.32     1438.02     59.38 o 
   6   6   7      303.95      409.82     77.06 o 
   8   6   7      472.12      577.20     75.55 o 
  10   6   7        0.49      -53.65     53.65 o 
  12   6   7        8.18      -34.53     53.41 o 
  14   6   7      283.68      157.18     71.62 o 
 -21   7   7      148.69       79.28    117.66 o 
 -19   7   7     1955.00     1372.48    106.17 o 
 -17   7   7       54.51       73.38     60.57 o 
 -15   7   7        9.13       21.22     48.03 o 
 -13   7   7       96.96      106.59     44.37 o 
 -11   7   7      374.72      374.58     47.35 o 
  -9   7   7     1181.08     1224.81     84.63 o 
  -7   7   7        8.94      -37.07     37.07 o 
  -5   7   7        3.32      -10.95     37.82 o 
  -3   7   7      173.38      165.70     39.90 o 
  -1   7   7       56.27        4.87     38.04 o 
   1   7   7     2806.85     3056.17     69.52 o 
   3   7   7     3004.39     3235.59     84.38 o 
   5   7   7       69.32        8.55     50.31 o 
   7   7   7        2.89       -6.79     54.79 o 
   9   7   7       30.47      -56.67     56.67 o 
  11   7   7      459.40      498.10    118.00 o 
 -16   8   7        2.64      -42.36     58.83 o 
 -14   8   7        3.47      -64.48     64.48 o 
 -12   8   7      104.81      108.05     52.26 o 
 -10   8   7      251.96      154.70     53.59 o 
  -8   8   7      193.21       30.49     48.66 o 
  -6   8   7      876.15      718.50     83.56 o 
  -4   8   7       45.26      -23.75     50.39 o 
  -2   8   7     1451.03     1456.30     99.90 o 
   0   8   7        0.18        3.57     42.12 o 
   2   8   7        6.38      -22.36     45.64 o 
   4   8   7     1524.99     1381.32    105.53 o 
   6   8   7        0.29      -56.96     56.96 o 
 -30   0   8     1482.47     1282.98    150.41 o 
 -28   0   8     2239.49     2054.84    314.30 o 
 -26   0   8       97.91       65.40     82.66 o 
 -24   0   8      814.63      865.70    124.93 o 
 -22   0   8      364.80      401.39    117.57 o 
 -20   0   8      531.92      524.69     69.26 o 
 -18   0   8      589.99      710.47     79.09 o 
 -16   0   8      690.95      817.41     68.05 o 
 -14   0   8     7616.61     7589.03    168.51 o 
 -12   0   8      470.73      520.08     45.20 o 
 -10   0   8      523.31      613.05     47.58 o 
  -8   0   8      658.70      970.95     66.39 o 
  -6   0   8      221.21      329.55     35.32 o 
  -4   0   8     6931.43     6589.62    122.60 o 
  -2   0   8     4665.73     4214.18     91.62 o 
   0   0   8    14500.42    15021.99    192.79 o 
   2   0   8     9405.12     9537.68    167.67 o 
   4   0   8     5766.39     5264.60    113.71 o 
   6   0   8      261.30      242.78     43.44 o 
   8   0   8     7914.74     7860.15    336.56 o 
  10   0   8      806.49      788.13     81.51 o 
  12   0   8      187.69      203.83     68.87 o 
  14   0   8      478.33      415.42     85.27 o 
  16   0   8     1165.73     1152.52    136.11 o 
  18   0   8      337.20      469.21    122.45 o 
 -31   1   8      826.32      771.77    207.34 o 
 -29   1   8       19.80      102.32    147.28 o 
 -27   1   8       69.77      121.22     56.91 o 
 -25   1   8      117.66       25.19     44.60 o 
 -23   1   8     6148.91     6110.08    120.06 o 
 -21   1   8      652.59      753.06     53.99 o 
 -19   1   8     1919.25     1885.01     65.12 o 
 -17   1   8     2367.75     2591.44     69.48 o 
 -15   1   8     1724.13     1777.58     43.66 o 
 -13   1   8     6007.62     5932.49     82.06 o 
 -11   1   8     5937.56     5913.58     65.23 o 
  -9   1   8     1280.43     1358.69     30.28 o 
  -7   1   8    19233.14    20589.27    157.46 o 
  -5   1   8        0.61      -14.61     14.61 o 
  -3   1   8    12769.95    11666.94     94.79 o 
  -1   1   8      654.29      883.16     26.38 o 
   1   1   8    11360.24    10911.70     93.00 o 
   3   1   8      362.51      583.24     27.60 o 
   5   1   8       57.52       12.65     26.33 o 
   7   1   8      501.78      505.62     40.94 o 
   9   1   8      100.46       92.17     41.42 o 
  11   1   8      748.43      859.84     60.07 o 
  13   1   8        0.05       -4.17     45.12 o 
  15   1   8      136.11      171.22     57.08 o 
  17   1   8      188.38      157.39    107.88 o 
  19   1   8     1330.08     1416.82    213.92 o 
 -30   2   8      905.93     1030.81    148.75 o 
 -28   2   8      134.08       48.64     91.30 o 
 -26   2   8      535.99      422.16     68.78 o 
 -24   2   8     2459.80     2529.09    103.01 o 
 -22   2   8     1157.23     1203.57     69.64 o 
 -20   2   8        5.78      -39.80     39.80 o 
 -18   2   8      966.52     1172.46     50.26 o 
 -16   2   8       24.92       -3.42     20.62 o 
 -14   2   8      236.94      210.97     22.80 o 
 -12   2   8      375.93      353.68     24.36 o 
 -10   2   8      281.79      243.91     18.84 o 
  -8   2   8      317.86      248.30     19.03 o 
  -6   2   8     4497.01     4750.17     51.13 o 
  -4   2   8     5354.88     5143.05     75.95 o 
  -2   2   8     1469.84     1373.28     29.56 o 
   0   2   8     1967.40     1974.68     34.43 o 
   2   2   8      781.42      791.29     25.13 o 
   4   2   8     8895.22     8357.44     81.05 o 
   6   2   8      765.04      859.24     38.11 o 
   8   2   8     5449.52     5424.94     86.97 o 
  10   2   8      791.30      853.41     62.66 o 
  12   2   8      151.64       84.46     58.05 o 
  14   2   8      374.37      482.87    115.52 o 
  16   2   8     1060.72     1256.59    113.72 o 
  18   2   8     1152.71     1340.86    152.85 o 
 -29   3   8       15.80      -99.01     99.93 o 
 -27   3   8       19.49       57.87    104.30 o 
 -25   3   8      240.85      265.50     61.36 o 
 -23   3   8     1028.20     1169.58     65.57 o 
 -21   3   8     1244.45     1468.99     64.87 o 
 -19   3   8     3612.91     3637.41     83.17 o 
 -17   3   8     1729.09     1773.29     59.12 o 
 -15   3   8     1533.91     1554.48     41.25 o 
 -13   3   8     2004.87     1888.95     41.72 o 
 -11   3   8     4297.66     4498.32     58.61 o 
  -9   3   8     4293.04     4560.64     57.57 o 
  -7   3   8     4280.39     4229.89     65.21 o 
  -5   3   8      204.33      242.49     30.04 o 
  -3   3   8     5060.35     4720.51     77.96 o 
  -1   3   8      539.43      561.93     34.86 o 
   1   3   8     1412.84     1470.50     38.89 o 
   3   3   8     1283.22     1381.29     38.00 o 
   5   3   8     1466.17     1533.97     42.88 o 
   7   3   8       88.24       78.42     31.89 o 
   9   3   8     2101.08     2392.15     62.65 o 
  11   3   8     7423.54     7752.63    134.20 o 
  13   3   8      323.95      239.60     57.09 o 
  15   3   8      544.76      594.50     69.22 o 
  17   3   8       72.99       21.55    103.03 o 
 -28   4   8       15.07     -101.48    101.48 o 
 -26   4   8      132.12      125.18     84.52 o 
 -24   4   8      552.61      646.78     61.69 o 
 -22   4   8      353.45      375.98     53.33 o 
 -20   4   8       28.06      -35.20     35.20 o 
 -18   4   8     1903.65     1903.76     74.07 o 
 -16   4   8        0.06      -26.98     26.98 o 
 -14   4   8     2441.00     2309.49     51.25 o 
 -12   4   8      565.61      605.60     32.22 o 
 -10   4   8      387.34      484.42     27.21 o 
  -8   4   8       81.09      101.80     23.33 o 
  -6   4   8      629.90      652.20     35.74 o 
  -4   4   8      530.05      576.34     30.16 o 
  -2   4   8      921.73     1055.23     37.16 o 
   0   4   8      519.92      561.94     33.15 o 
   2   4   8     1726.17     1773.32     45.18 o 
   4   4   8     1052.13     1063.48     37.87 o 
   6   4   8      215.45      253.21     33.38 o 
   8   4   8     1704.60     1687.86     62.45 o 
  10   4   8        2.52      -31.54     44.13 o 
  12   4   8      774.39      733.36     65.89 o 
  14   4   8      439.17      382.04     68.49 o 
  16   4   8       83.62      229.16     97.30 o 
 -25   5   8      750.44      759.83     91.56 o 
 -23   5   8       76.79      -27.85     54.01 o 
 -21   5   8      478.34      535.67     59.26 o 
 -19   5   8     2025.92     1990.63     72.58 o 
 -17   5   8      135.99       58.32     37.32 o 
 -15   5   8      570.74      649.19     47.17 o 
 -13   5   8     1152.91     1138.75     47.64 o 
 -11   5   8      394.30      479.23     45.46 o 
  -9   5   8       70.89      104.71     34.39 o 
  -7   5   8      922.51     1070.63     63.57 o 
  -5   5   8      444.44      473.62     50.52 o 
  -3   5   8     1773.41     1913.85     58.74 o 
  -1   5   8       15.30      -10.62     31.88 o 
   1   5   8       53.33        9.57     35.43 o 
   3   5   8     1955.57     1925.53     62.23 o 
   5   5   8       24.69      -15.99     37.56 o 
   7   5   8      125.12      122.76     42.70 o 
   9   5   8        0.56      -15.11     43.35 o 
  11   5   8       33.86       29.08     66.43 o 
  13   5   8      572.56      436.96    123.52 o 
  15   5   8      404.14      387.29    100.52 o 
 -24   6   8      915.07      829.71    103.42 o 
 -22   6   8       97.35       29.72     64.40 o 
 -20   6   8     1074.73      973.14    125.11 o 
 -18   6   8       48.46      -45.82     48.73 o 
 -16   6   8      243.56      224.08     46.71 o 
 -14   6   8     1918.46     1830.47     69.02 o 
 -12   6   8       12.18      -16.38     38.88 o 
 -10   6   8        1.82      -34.77     34.77 o 
  -8   6   8     4358.15     4261.80    115.75 o 
  -6   6   8     2145.40     2008.62     62.67 o 
  -4   6   8        4.35      -34.82     34.82 o 
  -2   6   8      206.17      258.49     40.06 o 
   0   6   8      341.66      422.48     45.05 o 
   2   6   8       57.79       39.82     38.21 o 
   4   6   8      366.58      439.58     58.77 o 
   6   6   8        2.12      -12.73     49.29 o 
   8   6   8      361.90      400.65     72.80 o 
  10   6   8      172.90      127.03     52.77 o 
  12   6   8       99.27       37.68     61.92 o 
 -21   7   8       57.60       58.49     70.20 o 
 -19   7   8       21.38       55.96     64.07 o 
 -17   7   8       42.58       49.07     76.48 o 
 -15   7   8       25.37      -48.13     48.13 o 
 -13   7   8       62.81      -43.42     43.42 o 
 -11   7   8      207.34      169.74     47.18 o 
  -9   7   8      137.12       34.88     47.83 o 
  -7   7   8       81.23       10.51     41.15 o 
  -5   7   8      194.65      132.95     42.75 o 
  -3   7   8      423.08      508.73     48.07 o 
  -1   7   8      620.35      648.45     54.56 o 
   1   7   8     5358.24     6214.81    106.60 o 
   3   7   8        3.54      -48.57     48.57 o 
   5   7   8      326.13      402.63     64.19 o 
   7   7   8      123.35      192.85     66.72 o 
   9   7   8        3.04      -60.94     60.94 o 
 -16   8   8        1.59      -58.16     59.31 o 
 -14   8   8       68.37       -6.30     53.81 o 
 -12   8   8        0.17      -47.13     47.13 o 
 -10   8   8      114.21       80.26     48.64 o 
  -8   8   8      338.94      267.73     55.29 o 
  -6   8   8      159.94      133.11     50.46 o 
  -4   8   8       81.47       84.69     44.82 o 
  -2   8   8       59.95       88.47     45.75 o 
   0   8   8      360.58      379.39     49.04 o 
   2   8   8      637.45      667.65     61.84 o 
   4   8   8        4.80       79.08     56.93 o 
 -31   1   9      286.47      239.73    160.44 o 
 -29   1   9       40.85     -125.06    125.06 o 
 -27   1   9      131.89      107.52     54.67 o 
 -25   1   9       72.83       41.68     46.20 o 
 -23   1   9       35.47      -35.88     40.92 o 
 -21   1   9      104.69       91.95     44.80 o 
 -19   1   9      338.27      292.67     43.42 o 
 -17   1   9      369.95      430.52     40.51 o 
 -15   1   9      785.65      898.10     54.87 o 
 -13   1   9     2601.98     2798.40     56.49 o 
 -11   1   9      376.24      450.05     23.82 o 
  -9   1   9     4714.32     5392.52     58.39 o 
  -7   1   9     1019.47     1231.92     33.74 o 
  -5   1   9      127.40      110.20     16.62 o 
  -3   1   9      641.76      753.24     24.46 o 
  -1   1   9     4183.34     4360.30     65.78 o 
   1   1   9     2572.51     2587.34     45.82 o 
   3   1   9       87.10       49.00     24.43 o 
   5   1   9      181.22      174.62     33.66 o 
   7   1   9     3475.67     3207.42     73.86 o 
   9   1   9       52.34       11.21     41.81 o 
  11   1   9        0.02      -24.64     45.61 o 
  13   1   9       75.86       23.70     47.61 o 
  15   1   9        1.95      -87.31     87.31 o 
  17   1   9        0.08      147.31    211.45 o 
 -30   2   9      242.59      255.84    120.39 o 
 -28   2   9      349.11      257.20     96.52 o 
 -26   2   9       38.54       -9.82     57.19 o 
 -24   2   9      243.15      287.46     61.11 o 
 -22   2   9      356.32      268.71     51.51 o 
 -20   2   9        5.01      -33.43     33.43 o 
 -18   2   9      793.29      923.04     51.21 o 
 -16   2   9        3.18      -21.57     21.57 o 
 -14   2   9        0.12      -19.27     19.27 o 
 -12   2   9      621.99      794.67     29.73 o 
 -10   2   9     5286.63     5641.84     61.99 o 
  -8   2   9      706.77      865.32     26.12 o 
  -6   2   9     3704.41     3678.71     44.71 o 
  -4   2   9       62.19       32.76     18.06 o 
  -2   2   9      265.03      289.13     21.16 o 
   0   2   9     1016.23     1175.73     30.06 o 
   2   2   9      446.37      468.58     24.03 o 
   4   2   9      233.00      276.39     31.66 o 
   6   2   9        8.33      -29.15     29.15 o 
   8   2   9       29.22      -31.23     38.35 o 
  10   2   9      103.47       37.02     49.92 o 
  12   2   9       44.02      -21.11     59.97 o 
  14   2   9      345.77      279.53     71.07 o 
  16   2   9        5.20      -68.19    101.98 o 
 -29   3   9      159.58       84.89    107.15 o 
 -27   3   9      376.93      471.24     83.50 o 
 -25   3   9      328.02      408.52     68.26 o 
 -23   3   9      532.18      607.22     60.56 o 
 -21   3   9     1537.31     1544.09     66.05 o 
 -19   3   9     1661.08     1624.09     56.89 o 
 -17   3   9     6335.96     6376.48    101.71 o 
 -15   3   9       11.26        5.86     22.65 o 
 -13   3   9     5553.10     5553.75     75.12 o 
 -11   3   9     1916.32     2136.03     40.48 o 
  -9   3   9      428.58      481.10     27.52 o 
  -7   3   9       63.60       69.89     26.47 o 
  -5   3   9      196.99      228.86     30.82 o 
  -3   3   9     3418.16     3124.17     65.74 o 
  -1   3   9       18.98      -12.74     22.04 o 
   1   3   9      185.04      179.30     25.04 o 
   3   3   9      445.65      456.14     31.45 o 
   5   3   9      251.98      278.30     36.90 o 
   7   3   9       15.29      -32.84     32.84 o 
   9   3   9     4604.81     4862.32    100.42 o 
  11   3   9        9.65      -43.50     50.51 o 
  13   3   9       18.34       -4.73     53.46 o 
  15   3   9      267.75      235.42     73.93 o 
 -28   4   9      122.62      134.75    111.87 o 
 -26   4   9       25.83        2.19     57.71 o 
 -24   4   9      362.87      410.79     66.09 o 
 -22   4   9        1.84      -41.84     41.84 o 
 -20   4   9     1439.15     1486.95     78.53 o 
 -18   4   9     7842.66     8107.90    152.61 o 
 -16   4   9     5580.35     5686.23     93.69 o 
 -14   4   9      397.10      388.38     31.36 o 
 -12   4   9     3090.26     3022.69     53.30 o 
 -10   4   9      434.39      476.62     31.41 o 
  -8   4   9       13.40       -2.70     24.37 o 
  -6   4   9     3954.23     3917.23     67.83 o 
  -4   4   9      378.00      397.46     34.38 o 
  -2   4   9      263.78      285.44     41.91 o 
   0   4   9        1.30      -29.25     29.25 o 
   2   4   9       33.14      -29.28     29.28 o 
   4   4   9     1657.12     1661.63     50.43 o 
   6   4   9      471.33      537.44     66.56 o 
   8   4   9       29.89        3.46     50.90 o 
  10   4   9       16.92       10.39     51.14 o 
  12   4   9       61.73       -3.98     53.41 o 
  14   4   9      653.81      638.59     92.66 o 
 -25   5   9      256.23      186.60     69.81 o 
 -23   5   9       48.03      -52.44     52.44 o 
 -21   5   9      957.04      926.38     66.00 o 
 -19   5   9      183.19       90.14     41.97 o 
 -17   5   9      722.96      698.92     54.43 o 
 -15   5   9      145.08      163.17     42.01 o 
 -13   5   9     1440.98     1491.61     73.27 o 
 -11   5   9       21.17      -33.80     33.80 o 
  -9   5   9      470.50      659.30     45.97 o 
  -7   5   9     1306.64     1464.29     57.23 o 
  -5   5   9      798.93      996.93     52.29 o 
  -3   5   9      403.72      471.72     44.40 o 
  -1   5   9       73.89       92.41     39.09 o 
   1   5   9     2320.47     2248.78     69.12 o 
   3   5   9      181.84       91.92     40.10 o 
   5   5   9      356.79      325.35     46.65 o 
   7   5   9       16.72       -2.54     44.31 o 
   9   5   9      698.77      664.47     67.18 o 
  11   5   9     1624.62     1337.51    114.73 o 
  13   5   9       17.23       17.71     87.76 o 
 -24   6   9      160.39       76.67     84.05 o 
 -22   6   9      473.11      441.41    101.30 o 
 -20   6   9       33.82        9.65     50.75 o 
 -18   6   9      602.33      615.77     74.71 o 
 -16   6   9      130.05      151.12     58.62 o 
 -14   6   9        0.26      -45.83     45.83 o 
 -12   6   9      663.91      715.90     61.83 o 
 -10   6   9     3065.33     3055.80    134.93 o 
  -8   6   9     6300.02     6282.49    113.36 o 
  -6   6   9     1065.80     1270.34     59.72 o 
  -4   6   9     1019.06     1181.66     56.04 o 
  -2   6   9     1025.00     1284.57     71.41 o 
   0   6   9      779.92     1072.89     71.14 o 
   2   6   9       17.73        4.86     51.45 o 
   4   6   9      493.40      457.41     61.84 o 
   6   6   9      845.09      844.53     67.35 o 
   8   6   9      678.44      700.64     62.21 o 
  10   6   9        6.38      -25.37     55.37 o 
 -21   7   9       20.77       10.34    105.89 o 
 -19   7   9       41.75      -16.93     64.20 o 
 -17   7   9      352.08      433.03     96.67 o 
 -15   7   9      601.21      637.80     67.07 o 
 -13   7   9      482.55      489.91     62.02 o 
 -11   7   9       18.91        6.29     46.94 o 
  -9   7   9       38.29       10.10     45.04 o 
  -7   7   9       23.80      -16.75     43.47 o 
  -5   7   9       70.38        0.31     42.92 o 
  -3   7   9       31.24        2.19     43.59 o 
  -1   7   9     2570.64     2754.40     74.59 o 
   1   7   9      174.33      212.89     49.66 o 
   3   7   9      359.33      366.88     64.91 o 
   5   7   9      271.56      340.45     65.10 o 
   7   7   9      197.59      113.34     63.63 o 
 -14   8   9      218.20       67.40     62.94 o 
 -12   8   9      125.76      188.55     59.50 o 
 -10   8   9      335.94      288.61     55.27 o 
  -8   8   9       94.00       81.46     56.44 o 
  -6   8   9     1270.40     1131.30     91.97 o 
  -4   8   9       93.45       36.28     47.58 o 
  -2   8   9      373.35      442.93     65.18 o 
   0   8   9      730.60      783.15     87.63 o 
   2   8   9      108.31      126.16     61.49 o 
 -30   0  10     2595.53     2847.35    192.35 o 
 -28   0  10      996.99      997.24    133.57 o 
 -26   0  10     1652.32     1785.04    112.62 o 
 -24   0  10      506.90      377.86     75.19 o 
 -22   0  10      701.29      778.77    138.71 o 
 -20   0  10    10621.16    10458.92    262.45 o 
 -18   0  10     3393.56     3813.79    125.31 o 
 -16   0  10      117.58      110.42     44.25 o 
 -14   0  10     1391.41     1640.21     72.36 o 
 -12   0  10     5039.06     5087.72    132.60 o 
 -10   0  10    10799.82    11833.60    341.41 o 
  -8   0  10    25327.91    24743.28    326.95 o 
  -6   0  10     5979.73     5852.05     97.38 o 
  -4   0  10     1231.19     1408.62     53.39 o 
  -2   0  10       13.36      -24.36     24.36 o 
   0   0  10     3408.75     3167.91     69.22 o 
   2   0  10     1533.22     1530.49     68.85 o 
   4   0  10     2586.34     2524.54    101.99 o 
   6   0  10      915.16      912.85     79.04 o 
   8   0  10       70.43       19.05     61.28 o 
  10   0  10     1624.87     1658.92    142.03 o 
  12   0  10      422.85      452.23    123.75 o 
  14   0  10     1220.18     1325.23    143.42 o 
  16   0  10        8.91      -13.12    112.60 o 
 -31   1  10      491.93      531.66    127.91 o 
 -29   1  10      232.20      255.20    109.18 o 
 -27   1  10       23.09       50.82     52.83 o 
 -25   1  10     3245.38     3527.88     96.54 o 
 -23   1  10     1033.30     1044.06     71.60 o 
 -21   1  10      907.10      998.80     60.62 o 
 -19   1  10     1741.37     1906.41     69.03 o 
 -17   1  10     9576.61     9831.03    138.54 o 
 -15   1  10     4184.44     4081.44     69.24 o 
 -13   1  10      230.98      233.55     26.76 o 
 -11   1  10     2336.94     2889.87     55.90 o 
  -9   1  10     3295.11     3032.71     49.52 o 
  -7   1  10    15790.19    15676.52    122.20 o 
  -5   1  10       59.11       55.97     17.43 o 
  -3   1  10        2.64      -18.09     18.09 o 
  -1   1  10    14763.65    14287.16    131.45 o 
   1   1  10     2886.07     2627.99     54.00 o 
   3   1  10     1321.14     1397.84     49.55 o 
   5   1  10      120.74       84.74     35.49 o 
   7   1  10      367.51      335.63     49.59 o 
   9   1  10     1097.28     1080.22     64.77 o 
  11   1  10     1082.61     1298.50     73.17 o 
  13   1  10      107.44       69.20     51.84 o 
  15   1  10       14.36       60.98    104.24 o 
  17   1  10      660.48      658.07    137.94 o 
 -30   2  10      371.05      215.96    115.25 o 
 -28   2  10      210.85      535.43    158.04 o 
 -26   2  10      335.87      394.31     70.92 o 
 -24   2  10      189.18      149.95     57.87 o 
 -22   2  10        5.53      -38.67     43.48 o 
 -20   2  10     5214.43     4934.32    100.31 o 
 -18   2  10    13447.28    13298.11    185.67 o 
 -16   2  10     6062.84     5987.37     89.32 o 
 -14   2  10     1929.08     1846.35     40.76 o 
 -12   2  10     2565.73     2516.43     42.89 o 
 -10   2  10      120.60       91.19     18.70 o 
  -8   2  10     6440.50     6370.87     66.98 o 
  -6   2  10     1709.32     1669.17     34.06 o 
  -4   2  10      271.90      330.37     22.29 o 
  -2   2  10      565.00      746.22     27.38 o 
   0   2  10      103.75       53.52     20.75 o 
   2   2  10      680.36      744.25     40.98 o 
   4   2  10     1218.42     1320.74     48.90 o 
   6   2  10      356.87      382.00     44.99 o 
   8   2  10       86.31      118.50     53.07 o 
  10   2  10     2504.86     2232.66     82.41 o 
  12   2  10      503.36      558.84     78.22 o 
  14   2  10      421.80      402.05    115.92 o 
  16   2  10      390.48      285.40    158.80 o 
 -29   3  10      195.90       67.28    107.94 o 
 -27   3  10      233.38      404.97    108.42 o 
 -25   3  10     2414.59     2575.94    102.02 o 
 -23   3  10      970.85      928.71     61.70 o 
 -21   3  10       63.13       37.51     37.75 o 
 -19   3  10        5.68      -19.48     32.84 o 
 -17   3  10     2495.27     2547.50     62.74 o 
 -15   3  10     1698.05     1665.88     46.17 o 
 -13   3  10      302.16      399.74     24.85 o 
 -11   3  10      857.01      914.74     32.65 o 
  -9   3  10     4300.24     4095.16     62.25 o 
  -7   3  10     2916.67     2752.96     54.75 o 
  -5   3  10      310.31      341.97     31.19 o 
  -3   3  10      298.45      275.45     31.36 o 
  -1   3  10     5473.02     5370.08     78.34 o 
   1   3  10     1564.91     1689.88     45.08 o 
   3   3  10       15.10      -34.12     34.12 o 
   5   3  10       48.57      -32.45     35.78 o 
   7   3  10     5138.21     5001.07     98.26 o 
   9   3  10     6083.03     6163.07    118.20 o 
  11   3  10      100.26       16.47     52.79 o 
  13   3  10       60.33      -42.99     57.11 o 
  15   3  10       10.05      -59.91    101.43 o 
 -28   4  10     1173.03     1357.50    277.28 o 
 -26   4  10     1275.76     1315.83    174.81 o 
 -24   4  10      747.62      842.74     68.64 o 
 -22   4  10       71.34       33.92     44.60 o 
 -20   4  10       79.81       68.33     44.15 o 
 -18   4  10     1746.87     1763.25    144.98 o 
 -16   4  10      567.68      612.18     47.76 o 
 -14   4  10        0.05      -19.38     29.10 o 
 -12   4  10      409.08      474.41     33.51 o 
 -10   4  10        5.17      -23.55     26.01 o 
  -8   4  10     3994.15     4005.28     70.80 o 
  -6   4  10      467.38      426.34     45.25 o 
  -4   4  10      139.64      111.18     33.87 o 
  -2   4  10        0.14       28.11     34.63 o 
   0   4  10     1746.36     1770.58     59.01 o 
   2   4  10     4895.11     4837.09     85.96 o 
   4   4  10       97.22      108.32     38.22 o 
   6   4  10        7.51       12.48     44.27 o 
   8   4  10     1613.00     1506.08     82.68 o 
  10   4  10      429.71      354.42     62.55 o 
  12   4  10      235.62      154.10     67.03 o 
  14   4  10      368.01      330.88    119.92 o 
 -25   5  10      258.01      201.64    144.46 o 
 -23   5  10       74.09      -45.71     63.46 o 
 -21   5  10      191.84      143.22     56.76 o 
 -19   5  10        9.00      -47.85     47.85 o 
 -17   5  10      255.85      298.44     48.39 o 
 -15   5  10        4.35      -26.42     35.97 o 
 -13   5  10      206.18      208.66     39.62 o 
 -11   5  10      639.53      715.59     49.86 o 
  -9   5  10     2753.28     2774.75     72.94 o 
  -7   5  10       59.68       97.58     39.28 o 
  -5   5  10      490.68      576.08     47.67 o 
  -3   5  10        2.34      -38.95     38.95 o 
  -1   5  10    12104.43    12026.76    182.85 o 
   1   5  10     2005.49     1936.06     66.72 o 
   3   5  10     1287.39     1498.49    145.36 o 
   5   5  10      468.34      378.36     50.20 o 
   7   5  10       11.50        6.55     54.16 o 
   9   5  10      126.46       50.23     88.25 o 
  11   5  10      942.13      565.58    101.98 o 
 -24   6  10      224.62      198.38     84.61 o 
 -22   6  10      486.67      432.84    175.05 o 
 -20   6  10      150.51       93.41     85.77 o 
 -18   6  10        0.19      -55.83     55.83 o 
 -16   6  10       70.00       65.16     56.67 o 
 -14   6  10       14.36       12.53     48.33 o 
 -12   6  10     1447.91     1697.70     73.39 o 
 -10   6  10     2970.63     2998.81     81.90 o 
  -8   6  10     1733.94     1918.59     94.73 o 
  -6   6  10      302.00      283.71     47.97 o 
  -4   6  10       63.03      -14.39     42.07 o 
  -2   6  10      105.25       47.80     49.74 o 
   0   6  10       35.70      -51.87     51.87 o 
   2   6  10     1403.45     1681.57     81.81 o 
   4   6  10       55.04      -56.63     56.63 o 
   6   6  10       18.17       -1.42     59.60 o 
   8   6  10       18.39       -6.88     58.77 o 
  10   6  10      546.62      400.08     79.63 o 
 -19   7  10        4.10      -40.37     63.70 o 
 -17   7  10      694.55      689.62     78.73 o 
 -15   7  10        4.52      -49.26     59.95 o 
 -13   7  10      256.72      225.57     81.80 o 
 -11   7  10      389.76      365.66     58.96 o 
  -9   7  10     2032.41     2088.70    116.96 o 
  -7   7  10        0.16      -44.98     44.98 o 
  -5   7  10      299.49      337.91     51.31 o 
  -3   7  10     2013.58     2033.99     89.25 o 
  -1   7  10      326.84      484.26     84.33 o 
   1   7  10       39.04       18.49     62.49 o 
   3   7  10      101.37       71.74     61.92 o 
   5   7  10        3.22      -34.50     61.58 o 
 -14   8  10        0.13      -61.12     61.12 o 
 -12   8  10      521.02      325.17     87.64 o 
 -10   8  10      171.99       72.16     59.06 o 
  -8   8  10      771.68      722.63     68.52 o 
  -6   8  10      395.86      346.16     53.94 o 
  -4   8  10       35.96      -20.00     52.33 o 
  -2   8  10     1399.94     1565.74    165.21 o 
   0   8  10       36.08      -40.67     62.58 o 
 -31   1  11       41.34       39.11    106.84 o 
 -29   1  11      560.54      678.43    126.72 o 
 -27   1  11       62.33      136.11     57.30 o 
 -25   1  11       39.69      -35.08     46.14 o 
 -23   1  11      225.69      116.11     50.88 o 
 -21   1  11       44.95       10.85     42.35 o 
 -19   1  11     1011.56     1112.74     61.01 o 
 -17   1  11      134.82      158.58     34.18 o 
 -15   1  11       75.77       62.48     30.70 o 
 -13   1  11        3.79       -8.68     24.61 o 
 -11   1  11     1657.16     1785.00     42.39 o 
  -9   1  11      371.25      437.96     27.89 o 
  -7   1  11      219.74      184.20     20.63 o 
  -5   1  11      524.78      663.55     29.53 o 
  -3   1  11      343.79      354.27     26.08 o 
  -1   1  11       34.12       -8.72     21.44 o 
   1   1  11      178.60      234.10     38.78 o 
   3   1  11       32.94       73.92     31.72 o 
   5   1  11      750.51      723.96     60.96 o 
   7   1  11      605.90      633.17    108.42 o 
   9   1  11       37.41       56.68     48.15 o 
  11   1  11        0.47      -28.32     51.36 o 
  13   1  11      100.54       43.42    105.66 o 
  15   1  11      162.51      251.38    148.10 o 
 -30   2  11      549.32      542.23    126.26 o 
 -28   2  11      122.25       54.44     82.70 o 
 -26   2  11        0.00        6.20     58.33 o 
 -24   2  11       33.51       38.97     55.93 o 
 -22   2  11     1508.39     1549.32     76.32 o 
 -20   2  11     6678.55     6696.10    133.20 o 
 -18   2  11     2179.27     2228.05     68.26 o 
 -16   2  11      158.57      180.95     33.96 o 
 -14   2  11      338.87      400.91     32.00 o 
 -12   2  11     1353.70     1504.53     36.52 o 
 -10   2  11     1216.26     1356.44     33.07 o 
  -8   2  11     2058.95     2199.81     38.93 o 
  -6   2  11      326.47      375.43     22.48 o 
  -4   2  11        6.72        3.94     18.37 o 
  -2   2  11     1917.08     1937.86     44.26 o 
   0   2  11      260.91      315.10     35.17 o 
   2   2  11        0.07       14.70    116.42 o 
   4   2  11       67.45       26.38     34.41 o 
   6   2  11      336.06      387.11     77.66 o 
   8   2  11      267.83      225.14     54.77 o 
  10   2  11      784.16      738.76     64.33 o 
  12   2  11       22.00      -23.17     68.51 o 
  14   2  11        3.81      -64.48    127.53 o 
 -29   3  11      179.19      139.29     98.58 o 
 -27   3  11        3.52       57.60     95.30 o 
 -25   3  11      466.19      472.14     83.04 o 
 -23   3  11       23.84      -45.64     45.64 o 
 -21   3  11      541.22      634.25     81.63 o 
 -19   3  11      207.90      122.75     37.65 o 
 -17   3  11       21.92       10.84     30.20 o 
 -15   3  11      320.39      368.49     35.78 o 
 -13   3  11     1325.95     1421.39     41.57 o 
 -11   3  11       17.76        3.09     22.34 o 
  -9   3  11      725.29      796.62     34.82 o 
  -7   3  11       16.99       -5.99     25.06 o 
  -5   3  11      485.02      602.87     37.74 o 
  -3   3  11     6259.43     6123.83     99.25 o 
  -1   3  11     2342.04     2574.61     58.22 o 
   1   3  11      833.59      742.65     56.75 o 
   3   3  11      267.90      219.01     40.44 o 
   5   3  11      208.88      213.72     43.15 o 
   7   3  11     1188.20      958.96     60.18 o 
   9   3  11      573.44      471.87     63.12 o 
  11   3  11      195.28      132.70     59.04 o 
  13   3  11        5.53      118.63    107.45 o 
 -28   4  11      350.37      440.87    123.92 o 
 -26   4  11        7.90      -17.62     55.77 o 
 -24   4  11       42.46       96.16     51.41 o 
 -22   4  11      223.04      228.86     55.11 o 
 -20   4  11       39.25       27.00     40.12 o 
 -18   4  11      614.24      695.19     57.08 o 
 -16   4  11       76.30       49.50     42.21 o 
 -14   4  11      144.38      163.75     35.46 o 
 -12   4  11      917.21     1119.89     52.05 o 
 -10   4  11     2501.85     2597.80     58.37 o 
  -8   4  11      575.15      558.97     41.94 o 
  -6   4  11      306.13      303.40     39.60 o 
  -4   4  11      576.31      665.94     44.79 o 
  -2   4  11     1540.24     1698.05     63.92 o 
   0   4  11      394.16      319.55     45.69 o 
   2   4  11       98.85       93.23     39.22 o 
   4   4  11       13.44      -13.31     46.02 o 
   6   4  11      160.61      188.52     56.02 o 
   8   4  11      102.12       63.45     53.28 o 
  10   4  11      748.98      575.29    117.39 o 
  12   4  11       10.57      -45.84     89.54 o 
 -25   5  11       35.36      -35.97     77.15 o 
 -23   5  11      442.59      498.79     79.17 o 
 -21   5  11      205.50      181.10     73.73 o 
 -19   5  11      821.20      742.02    110.57 o 
 -17   5  11       45.97       15.31     43.65 o 
 -15   5  11      300.25      198.96     45.82 o 
 -13   5  11     1059.08     1043.06     73.96 o 
 -11   5  11        1.26      -31.96     41.48 o 
  -9   5  11       56.95      105.11     43.11 o 
  -7   5  11        2.76      -39.94     39.94 o 
  -5   5  11      251.15      283.72     50.76 o 
  -3   5  11    10850.29    10925.64    162.24 o 
  -1   5  11     6829.81     6748.16    139.72 o 
   1   5  11      120.43      123.59     46.07 o 
   3   5  11      343.38      365.17     56.61 o 
   5   5  11      128.33        9.39     55.78 o 
   7   5  11     4708.50     4742.23    422.32 o 
   9   5  11     2901.86     2811.73    503.54 o 
  11   5  11      164.14       91.38     92.92 o 
 -24   6  11        1.29      -16.91     76.52 o 
 -22   6  11      150.54      152.24     67.47 o 
 -20   6  11     2159.89     1906.10    172.18 o 
 -18   6  11     1794.86     1734.36    171.13 o 
 -16   6  11        7.92      -21.21     58.31 o 
 -14   6  11      278.38      376.36     67.88 o 
 -12   6  11      284.52      211.69     53.44 o 
 -10   6  11      548.57      587.76     62.23 o 
  -8   6  11      375.67      284.61     66.98 o 
  -6   6  11      356.76      421.49     56.43 o 
  -4   6  11      213.96      183.48     53.79 o 
  -2   6  11      184.17      275.81     59.91 o 
   0   6  11      839.69      965.10     68.89 o 
   2   6  11      139.90       91.18     64.49 o 
   4   6  11       23.12       75.53     64.22 o 
   6   6  11      436.40      495.22     81.94 o 
   8   6  11        0.41      -66.19     66.19 o 
 -19   7  11      267.24      185.34     75.21 o 
 -17   7  11       80.45       12.61     67.10 o 
 -15   7  11       10.11      -66.34     66.34 o 
 -13   7  11     1031.09     1014.48     80.07 o 
 -11   7  11     1390.15     1375.85     78.04 o 
  -9   7  11     1466.77     1645.94     81.55 o 
  -7   7  11      434.21      406.09     59.57 o 
  -5   7  11      489.33      476.69     58.67 o 
  -3   7  11      325.34      485.70     73.58 o 
  -1   7  11      831.46      949.47     71.41 o 
   1   7  11       83.92       77.47     66.78 o 
   3   7  11       61.19       36.45     68.65 o 
 -12   8  11      570.78      534.26     76.96 o 
 -10   8  11     4475.14     4161.48    140.61 o 
  -8   8  11     1394.90     1212.70     75.04 o 
  -6   8  11       46.55       23.72     56.25 o 
  -4   8  11        8.54        9.07     63.80 o 
 -30   0  12     1652.38     1693.85    165.73 o 
 -28   0  12      522.00      538.63    128.35 o 
 -26   0  12      157.68      175.58     77.62 o 
 -24   0  12     1048.80     1173.76    112.82 o 
 -22   0  12     7288.08     7300.81    192.28 o 
 -20   0  12     8585.41     8662.38    208.38 o 
 -18   0  12     3853.02     4082.76    134.28 o 
 -16   0  12        2.64      -38.22     38.22 o 
 -14   0  12      114.40      166.05     41.93 o 
 -12   0  12      316.73      205.08     42.77 o 
 -10   0  12      340.41      385.62     46.73 o 
  -8   0  12        3.17      -30.53     35.32 o 
  -6   0  12     6855.28     6558.19    119.06 o 
  -4   0  12      682.92      790.64     49.07 o 
  -2   0  12     3336.25     3157.88     82.10 o 
   0   0  12       25.25       52.37     42.79 o 
   2   0  12      109.87       52.76     48.74 o 
   4   0  12     4135.20     4100.58    137.23 o 
   6   0  12        8.28      -14.32     61.29 o 
   8   0  12     3196.33     3054.95    139.65 o 
  12   0  12      205.24      239.79    111.89 o 
  14   0  12     1501.50     2007.39    177.47 o 
 -31   1  12       44.67       32.55    104.24 o 
 -29   1  12       17.53       -7.79     96.07 o 
 -27   1  12       26.25      -10.69     55.41 o 
 -25   1  12     3428.06     3396.87     98.44 o 
 -23   1  12     4061.72     4167.70    103.14 o 
 -21   1  12     7316.95     7268.46    133.85 o 
 -19   1  12      680.74      678.84     54.37 o 
 -17   1  12       46.67       62.98     32.78 o 
 -15   1  12    13420.71    13387.12    174.42 o 
 -13   1  12     1487.91     1541.09     54.12 o 
 -11   1  12     1288.07     1604.55     48.09 o 
  -9   1  12     3306.28     3085.92     59.21 o 
  -7   1  12     2177.71     2174.93     47.52 o 
  -5   1  12     2042.18     1787.07     47.16 o 
  -3   1  12     7812.58     7651.52    100.17 o 
  -1   1  12     1865.63     1932.94     47.57 o 
   1   1  12        0.47        2.67     34.82 o 
   5   1  12     3481.44     3434.59     84.74 o 
   7   1  12     5321.20     5011.39    120.27 o 
   9   1  12     1121.16     1103.39     71.21 o 
  11   1  12      239.04      184.13    220.50 o 
  13   1  12      245.83      292.24    120.74 o 
 -30   2  12     1316.08     1287.10    156.45 o 
 -28   2  12        1.59      -76.84     76.84 o 
 -26   2  12       18.87       -7.96     73.26 o 
 -24   2  12       26.38      -12.07     54.77 o 
 -22   2  12     1141.32     1305.83     73.02 o 
 -20   2  12      336.51      341.32     52.25 o 
 -18   2  12      491.46      430.94     44.97 o 
 -16   2  12     1807.50     1904.89     64.00 o 
 -14   2  12     1588.97     1697.98     73.49 o 
 -12   2  12     5920.01     5870.51     96.83 o 
 -10   2  12     1125.38     1299.42     36.95 o 
  -8   2  12      280.85      348.25     25.73 o 
  -6   2  12     8069.92     7836.59     87.30 o 
  -4   2  12      610.33      631.77     39.15 o 
  -2   2  12     3908.70     3644.97     79.98 o 
   0   2  12      801.87      949.75     47.72 o 
   2   2  12      246.77      253.99     40.09 o 
   4   2  12     3937.60     4052.40    108.22 o 
   6   2  12      106.25       59.69     51.88 o 
   8   2  12      733.62      755.74     69.93 o 
  10   2  12      148.86      106.68     55.28 o 
  12   2  12       68.95       99.06     91.61 o 
 -29   3  12      371.64      298.56    106.51 o 
 -27   3  12      134.06      187.19     87.27 o 
 -25   3  12      845.03      837.47    140.58 o 
 -23   3  12     3425.31     3580.46    140.61 o 
 -21   3  12      219.37      225.09     62.31 o 
 -19   3  12      167.02      175.24     42.31 o 
 -17   3  12      303.95      325.02     39.15 o 
 -15   3  12     1104.77     1167.70     49.14 o 
 -13   3  12      427.96      388.10     33.61 o 
 -11   3  12      168.02      104.43     29.25 o 
  -9   3  12      790.44      938.48     40.40 o 
  -7   3  12      281.56      321.43     34.45 o 
  -5   3  12      257.65      196.52     35.91 o 
  -3   3  12    16077.63    15865.53    199.77 o 
  -1   3  12    12949.67    12598.65    188.95 o 
   1   3  12        7.88        8.12     35.55 o 
   3   3  12      429.04      354.74     46.06 o 
   5   3  12        5.53      -17.76     43.67 o 
   7   3  12      971.05     1039.82     96.84 o 
   9   3  12      351.08      235.65     61.35 o 
  11   3  12       83.74      111.24     86.93 o 
 -28   4  12      370.55      331.88    121.58 o 
 -26   4  12       84.80       81.90     60.14 o 
 -24   4  12      935.31     1365.87    132.65 o 
 -22   4  12      757.16      811.61     67.08 o 
 -20   4  12      140.53      206.77     47.95 o 
 -18   4  12       60.44      140.75     37.97 o 
 -16   4  12      395.87      386.86     51.13 o 
 -14   4  12     2178.64     2218.65     72.98 o 
 -12   4  12     1317.34     1395.16     57.88 o 
 -10   4  12       70.46       34.80     34.60 o 
  -8   4  12       50.92      -10.68     36.78 o 
  -6   4  12     6930.52     7073.36    128.17 o 
  -4   4  12      239.43      307.72     93.46 o 
  -2   4  12      212.83      187.42     54.01 o 
   0   4  12      109.44      119.13     49.54 o 
   2   4  12      398.99      495.92     55.99 o 
   4   4  12     2972.54     2880.58    120.21 o 
   6   4  12      199.17      145.23     75.90 o 
   8   4  12      263.22      143.95     73.97 o 
  10   4  12       75.90       31.38     90.40 o 
 -25   5  12      243.09      153.90     87.46 o 
 -23   5  12      348.08      234.33    125.88 o 
 -21   5  12        2.14      -30.29     54.02 o 
 -19   5  12      344.83      207.94     58.42 o 
 -17   5  12      238.01      207.89     49.47 o 
 -15   5  12        2.22       -3.03     42.11 o 
 -13   5  12      315.93      417.12     49.22 o 
 -11   5  12      907.06      875.72     70.61 o 
  -9   5  12      645.55      684.59     53.09 o 
  -7   5  12        1.99      -39.78     39.78 o 
  -5   5  12      951.21      898.74     57.20 o 
  -3   5  12      173.96      125.48     48.99 o 
  -1   5  12        2.02       30.65     56.33 o 
   1   5  12     1573.20     1650.36    105.85 o 
   3   5  12       67.65      -59.04     59.04 o 
   5   5  12     3420.20     3764.09    155.91 o 
   7   5  12     3272.91     3275.22    252.75 o 
   9   5  12        4.56      -83.72     83.72 o 
 -24   6  12      118.37      107.60    113.87 o 
 -22   6  12       79.50       71.94     76.14 o 
 -20   6  12      929.18      812.99     82.61 o 
 -18   6  12        0.01      -49.24     49.24 o 
 -16   6  12      109.38       81.41     67.78 o 
 -14   6  12      120.26      216.62     73.93 o 
 -12   6  12       33.13      -29.31     54.72 o 
 -10   6  12       97.31      -48.99     55.78 o 
  -8   6  12      595.52      614.23     68.51 o 
  -6   6  12     1851.81     2153.02     92.88 o 
  -4   6  12      167.87      138.82     61.03 o 
  -2   6  12       71.50       92.50     61.75 o 
   0   6  12      199.58      112.63     58.41 o 
   2   6  12      107.12       90.59     66.77 o 
   4   6  12       25.34      -43.79     84.75 o 
   6   6  12        0.73      -45.29     66.20 o 
 -19   7  12       56.12      -69.86     69.86 o 
 -17   7  12      413.32      389.42     82.16 o 
 -15   7  12       34.85      -56.05     71.29 o 
 -13   7  12      291.96      216.78     78.38 o 
 -11   7  12       33.23      -61.09     61.09 o 
  -9   7  12      107.15      127.10     65.02 o 
  -7   7  12      227.72      226.28     69.66 o 
  -5   7  12      105.58       70.39     64.73 o 
  -3   7  12        7.79      -28.82     61.93 o 
  -1   7  12      152.28      122.11     61.31 o 
   1   7  12      203.34      258.49     73.45 o 
 -10   8  12      368.47      315.58     80.17 o 
  -8   8  12       10.23      -27.05     60.57 o 
 -31   1  13       23.41       55.64    109.59 o 
 -29   1  13       52.95       41.66    101.98 o 
 -27   1  13       72.70      -38.54     61.94 o 
 -25   1  13      538.76      562.55     63.09 o 
 -23   1  13       13.58      -45.70     45.70 o 
 -21   1  13     1480.55     1689.72     74.66 o 
 -19   1  13      242.60      213.26     47.21 o 
 -17   1  13       19.64       72.77     50.19 o 
 -15   1  13     1216.03     1481.51     56.74 o 
 -13   1  13     2627.27     2683.80     68.89 o 
 -11   1  13       35.48      -30.64     30.64 o 
  -9   1  13       18.51        0.75     33.80 o 
  -7   1  13        0.07       29.94     27.62 o 
  -5   1  13     2970.83     2850.38     61.16 o 
  -3   1  13       91.25       34.84     29.95 o 
  -1   1  13     1603.90     1621.81     60.19 o 
   1   1  13       13.13       -6.30     37.88 o 
   3   1  13      135.54       52.90     42.61 o 
   5   1  13      548.21      531.24     52.99 o 
   7   1  13      572.33      549.38     56.28 o 
   9   1  13        8.64      -63.32     63.32 o 
  11   1  13        0.90       75.01    111.74 o 
 -30   2  13      247.08      431.73    191.71 o 
 -28   2  13       15.24      -83.47     83.47 o 
 -26   2  13       13.21      121.49     63.00 o 
 -24   2  13     1524.39     1578.13     94.58 o 
 -22   2  13     1542.68     1631.65     83.44 o 
 -20   2  13       82.96       58.88     46.46 o 
 -18   2  13       40.31       19.86     37.19 o 
 -16   2  13      970.80     1119.02     58.00 o 
 -14   2  13      814.53      987.14     53.22 o 
 -12   2  13      130.24       79.55     41.52 o 
 -10   2  13     1057.91     1160.42     49.59 o 
  -8   2  13      648.08      815.84     45.57 o 
  -6   2  13        2.76      -32.47     32.47 o 
  -4   2  13       33.56       10.61     35.37 o 
  -2   2  13     1939.59     1911.30     60.80 o 
   0   2  13      196.71      143.44     37.73 o 
   2   2  13      542.95      497.90     60.53 o 
   4   2  13      109.59       20.10     50.70 o 
   6   2  13       29.50        2.82     54.60 o 
   8   2  13      345.66      326.05     63.69 o 
  10   2  13      127.86       71.02     85.28 o 
  12   2  13        6.98      -58.71    107.30 o 
 -29   3  13       86.40       27.37    111.84 o 
 -27   3  13       43.91     -105.70    105.70 o 
 -25   3  13     1032.47     1024.60     90.56 o 
 -23   3  13      211.14      199.49     86.63 o 
 -21   3  13      603.00      666.35     76.87 o 
 -19   3  13      408.79      381.40     49.77 o 
 -17   3  13      455.08      556.24     50.68 o 
 -15   3  13      942.10      930.02     56.60 o 
 -13   3  13      793.90      777.29     41.54 o 
 -11   3  13     1958.07     1928.92     74.10 o 
  -9   3  13     1052.62     1150.21     48.18 o 
  -7   3  13      508.16      533.16     46.99 o 
  -5   3  13     3453.92     3215.17     87.38 o 
  -3   3  13     4498.56     4254.21    102.81 o 
  -1   3  13      454.66      450.50     46.38 o 
   1   3  13       52.88      -32.83     53.13 o 
   3   3  13       13.94      -41.07     41.07 o 
   5   3  13      742.38      735.64     84.75 o 
   7   3  13      103.39      -56.54     56.54 o 
   9   3  13      134.05       13.80     60.00 o 
  11   3  13      115.17       93.82    109.18 o 
 -28   4  13       60.26        5.69    181.83 o 
 -26   4  13       79.15      145.49     62.71 o 
 -24   4  13      394.21      329.03     77.93 o 
 -22   4  13      189.06      398.95     95.33 o 
 -20   4  13       54.94       84.23     46.17 o 
 -18   4  13     1040.47     1005.65     92.11 o 
 -16   4  13      231.17      178.41     40.26 o 
 -14   4  13     1156.63     1275.74     71.37 o 
 -12   4  13     1402.02     1390.95     66.55 o 
 -10   4  13      489.56      665.32     54.25 o 
  -8   4  13     1557.87     1769.83    112.80 o 
  -6   4  13      692.36      822.86     71.19 o 
  -4   4  13       43.57      137.21     78.43 o 
  -2   4  13     2626.97     2401.73    101.78 o 
   0   4  13      104.99      114.12     65.28 o 
   2   4  13      687.51      594.48    113.99 o 
   4   4  13      325.75      234.51     78.57 o 
   6   4  13       37.61      -56.76     56.76 o 
   8   4  13      236.60       50.12    177.85 o 
 -25   5  13      412.76      367.86     93.34 o 
 -23   5  13      131.20       94.98     80.27 o 
 -21   5  13      198.99      145.86     68.58 o 
 -19   5  13       88.31       34.80     54.08 o 
 -17   5  13      532.36      534.59     63.56 o 
 -15   5  13      723.82      750.67     60.47 o 
 -13   5  13     1268.23     1042.52     64.36 o 
 -11   5  13      111.78       73.04     47.79 o 
  -9   5  13      117.86      119.11     48.73 o 
  -7   5  13      660.82      585.82     63.82 o 
  -5   5  13       12.22       15.35     48.08 o 
  -3   5  13     1310.20     1410.10     74.33 o 
  -1   5  13      388.25      280.22     59.70 o 
   1   5  13       72.07      -14.60     63.54 o 
   3   5  13       78.44      -75.33     80.28 o 
   5   5  13       44.61      -85.10     85.10 o 
   7   5  13        2.18      -86.85     88.52 o 
 -22   6  13        3.54      -59.84     73.97 o 
 -20   6  13      291.15      189.92     69.55 o 
 -18   6  13      346.83      268.70     70.97 o 
 -16   6  13      594.16      540.57     81.36 o 
 -14   6  13      191.57      238.70     86.93 o 
 -12   6  13      721.98      726.55     92.39 o 
 -10   6  13      282.12      374.54     88.92 o 
  -8   6  13      472.10      588.36     70.80 o 
  -6   6  13      914.36     1123.20     82.82 o 
  -4   6  13      111.40      103.57     62.43 o 
  -2   6  13       82.11       31.91     62.50 o 
   0   6  13     1004.77     1220.99     80.13 o 
   2   6  13       64.02      -16.70     77.19 o 
   4   6  13      968.08     1214.37    284.29 o 
 -19   7  13       44.00       14.75    105.20 o 
 -17   7  13      237.81      440.34     88.28 o 
 -15   7  13       14.48      -75.00     75.00 o 
 -13   7  13      153.54       87.48     85.51 o 
 -11   7  13       59.84      -39.51     73.04 o 
  -9   7  13       55.05      -64.15     64.15 o 
  -7   7  13      284.06      425.98     73.68 o 
  -5   7  13      206.81      158.55     67.70 o 
  -3   7  13      561.47      610.45     78.63 o 
  -1   7  13       36.54       24.33     63.52 o 
 -30   0  14      517.63      195.82    159.62 o 
 -28   0  14      721.77      753.40    126.83 o 
 -26   0  14      296.45      331.09     87.86 o 
 -24   0  14     2582.45     2511.80    128.81 o 
 -22   0  14    14896.29    14301.39    303.53 o 
 -20   0  14    10889.03    10417.21    239.06 o 
 -18   0  14     2332.64     2450.27    111.60 o 
 -16   0  14     1748.90     1894.75    130.88 o 
 -14   0  14     3303.17     3167.51    117.06 o 
 -12   0  14     3919.09     3798.93    138.47 o 
 -10   0  14     2016.87     1974.44     95.96 o 
  -8   0  14     2415.71     2504.22    164.60 o 
  -6   0  14     3439.91     3425.53    118.63 o 
  -4   0  14     3203.37     3247.74    103.33 o 
  -2   0  14      963.37     1067.16     91.44 o 
   0   0  14     3851.20     3875.99    162.22 o 
   2   0  14     2112.41     2148.14    121.85 o 
   4   0  14       16.14      -61.35     65.58 o 
   6   0  14     1999.12     1774.79    121.37 o 
   8   0  14        4.41      -90.62     96.53 o 
  10   0  14      797.77      925.73    141.60 o 
 -31   1  14      977.63     1270.96    327.47 o 
 -29   1  14      909.85      994.96    254.24 o 
 -27   1  14      625.51      637.17     81.91 o 
 -25   1  14     6889.42     6901.55    189.74 o 
 -23   1  14     2274.69     2350.33    158.33 o 
 -21   1  14     4102.26     4189.70    102.15 o 
 -19   1  14     1332.70     1380.42     69.29 o 
 -17   1  14     4859.51     4845.03    104.83 o 
 -15   1  14      850.28      925.29     71.01 o 
 -13   1  14     1911.47     1899.83     69.48 o 
 -11   1  14      863.38      976.98     64.95 o 
  -9   1  14      574.00      631.61     40.44 o 
  -7   1  14     1167.45     1310.77     55.11 o 
  -5   1  14      110.60      108.27     38.73 o 
  -3   1  14     1832.90     1977.70     67.53 o 
  -1   1  14       29.22        7.16     39.47 o 
   1   1  14     1277.85     1398.90     64.03 o 
   3   1  14     1095.30     1024.69     67.27 o 
   5   1  14      172.45      123.94     54.27 o 
   7   1  14      219.19      235.61     84.43 o 
   9   1  14       96.43      -16.36    104.72 o 
  11   1  14     1279.88     1319.11    158.32 o 
 -30   2  14     1753.65     2190.79    616.26 o 
 -28   2  14      965.75     1312.38    152.64 o 
 -26   2  14       74.93       22.98     64.08 o 
 -24   2  14      483.86      544.85     75.73 o 
 -22   2  14       34.44      -47.53     68.81 o 
 -20   2  14      457.48      478.78     59.37 o 
 -18   2  14      234.69      165.46     71.93 o 
 -16   2  14        4.38      -34.02     34.02 o 
 -14   2  14      143.66      206.38     41.19 o 
 -12   2  14     5809.39     5701.40    106.29 o 
 -10   2  14     1134.82     1291.22     58.18 o 
  -8   2  14     2930.59     2828.57     74.25 o 
  -6   2  14     2166.06     2227.36     62.76 o 
  -4   2  14     4624.21     4600.22     95.93 o 
  -2   2  14        7.90      -20.69     39.82 o 
   0   2  14     1992.44     2083.91     96.13 o 
   2   2  14     1807.10     1634.58     81.12 o 
   4   2  14      260.61      228.13     69.90 o 
   6   2  14      250.27      118.36     61.49 o 
   8   2  14        0.50      -81.91     81.91 o 
  10   2  14     1430.51     1245.60    324.17 o 
 -29   3  14     1059.45     1163.10    464.87 o 
 -27   3  14      659.78      643.55    158.94 o 
 -25   3  14      697.70      540.78    102.46 o 
 -23   3  14     1762.30     1848.10     80.77 o 
 -21   3  14     1314.57     1477.81     72.92 o 
 -19   3  14      299.73      235.88     49.65 o 
 -17   3  14     2674.75     2725.31     81.87 o 
 -15   3  14        1.41      -20.85     38.14 o 
 -13   3  14     2337.24     2523.05    126.53 o 
 -11   3  14      285.83      287.32     40.65 o 
  -9   3  14      559.32      639.58     61.94 o 
  -7   3  14       83.40      148.04     57.51 o 
  -5   3  14     9522.84     9090.67    173.73 o 
  -3   3  14     1172.24     1216.71     63.75 o 
  -1   3  14      209.71      237.99     46.96 o 
   1   3  14     1836.58     1856.15     71.42 o 
   3   3  14      589.32      611.05     66.24 o 
   5   3  14      426.56      315.83     76.78 o 
   7   3  14      407.75      299.92    121.23 o 
   9   3  14      149.87       79.31    107.75 o 
 -28   4  14      328.81      334.51    124.40 o 
 -26   4  14      164.58      104.45     70.70 o 
 -24   4  14      129.24       44.65     57.89 o 
 -22   4  14      315.21      472.68    114.57 o 
 -20   4  14      852.76      835.00     93.89 o 
 -18   4  14      228.99      261.44     52.60 o 
 -16   4  14       98.36       74.40     59.91 o 
 -14   4  14       13.45       19.79     49.47 o 
 -12   4  14      257.96      253.94     49.47 o 
 -10   4  14       11.79      -59.50     59.50 o 
  -8   4  14     1005.52     1110.80     88.53 o 
  -6   4  14     2289.84     2312.60     99.02 o 
  -4   4  14       74.93        9.03     66.36 o 
  -2   4  14       19.04      -82.64     82.64 o 
   0   4  14      973.44     1261.71    158.92 o 
   2   4  14      331.69      275.95     87.50 o 
   4   4  14       29.43       41.78     60.00 o 
   6   4  14       40.44      -88.05    131.10 o 
   8   4  14       13.59     -162.54    162.54 o 
 -25   5  14      199.99      150.08     85.31 o 
 -23   5  14      117.06       40.96     75.93 o 
 -21   5  14     1565.72     1595.03    203.55 o 
 -19   5  14      116.83       80.15     57.32 o 
 -17   5  14      639.88      583.69     67.54 o 
 -15   5  14     1377.64     1292.48    115.12 o 
 -13   5  14     2568.62     2559.33    152.72 o 
 -11   5  14      437.35      534.77     58.96 o 
  -9   5  14      542.66      613.85     61.55 o 
  -7   5  14      944.40      969.00     73.93 o 
  -5   5  14      133.89       84.94     71.11 o 
  -3   5  14      205.07      141.94     64.74 o 
  -1   5  14      357.62      390.50     71.83 o 
   1   5  14       16.10      -70.79     70.79 o 
   3   5  14      109.82      -28.34     92.76 o 
   5   5  14        0.56      -44.05     95.71 o 
 -22   6  14      266.16      260.56     73.14 o 
 -20   6  14       32.38      -26.27     64.91 o 
 -18   6  14       32.22       16.59     65.20 o 
 -16   6  14      314.88      314.69     81.83 o 
 -14   6  14       13.97      -67.20     67.20 o 
 -12   6  14      226.90      229.48     76.40 o 
 -10   6  14      241.47      194.36     66.37 o 
  -8   6  14      126.86      122.68     65.52 o 
  -6   6  14       83.73       94.46     64.15 o 
  -4   6  14      412.35      442.38     74.03 o 
  -2   6  14      186.41      247.21     71.06 o 
   0   6  14      605.94      596.89     76.40 o 
   2   6  14      267.05       75.35    113.56 o 
 -17   7  14      384.89      358.28     90.86 o 
 -15   7  14      266.33      364.74     87.92 o 
 -13   7  14      458.71      383.52    139.22 o 
 -11   7  14      129.50      237.24     77.59 o 
  -9   7  14        0.30      -60.40     65.77 o 
  -7   7  14        6.85      -13.42     67.53 o 
  -5   7  14      143.39       66.11     69.36 o 
  -3   7  14       34.82      -32.53     69.17 o 
 -31   1  15      107.74      124.59    115.67 o 
 -29   1  15        5.39      -86.45    131.64 o 
 -27   1  15       53.88      -25.79     69.11 o 
 -25   1  15      485.31      474.97     66.90 o 
 -23   1  15      399.51      414.58     58.12 o 
 -21   1  15      413.31      514.97     59.26 o 
 -19   1  15       46.52      -11.84     43.27 o 
 -17   1  15      651.22      790.69     66.86 o 
 -15   1  15       38.19      -40.14     40.14 o 
 -13   1  15      285.77      271.56     46.99 o 
 -11   1  15      246.55      229.03     44.80 o 
  -9   1  15      270.27      251.19     45.14 o 
  -7   1  15      481.83      577.06     52.54 o 
  -5   1  15     2037.46     2045.01     71.86 o 
  -3   1  15     2043.01     2056.44     72.26 o 
  -1   1  15       46.89      -30.50     46.45 o 
   1   1  15      193.39      158.47     52.10 o 
   3   1  15      573.66      450.96     61.48 o 
   5   1  15      601.21      497.34     78.83 o 
   7   1  15      135.32       -2.07    102.38 o 
   9   1  15       60.27     -101.21    101.21 o 
 -30   2  15       39.29      105.78    114.95 o 
 -28   2  15      821.53      794.28    149.84 o 
 -26   2  15      291.88      190.19     71.00 o 
 -24   2  15      610.78      571.69     81.42 o 
 -22   2  15     1797.28     1899.29    100.63 o 
 -20   2  15     1486.57     1625.67     83.79 o 
 -18   2  15      720.60      723.87     73.60 o 
 -16   2  15        0.02      -41.69     41.69 o 
 -14   2  15       81.08      113.39     46.46 o 
 -12   2  15       22.54      -39.87     39.87 o 
 -10   2  15      918.79      924.24     63.18 o 
  -8   2  15     1025.86     1178.98     71.54 o 
  -6   2  15     2046.26     2041.01     78.70 o 
  -4   2  15        1.33      -19.51     44.01 o 
  -2   2  15       37.24       -0.28     50.29 o 
   0   2  15      356.54      437.51     61.29 o 
   2   2  15       83.32        4.79     55.96 o 
   4   2  15        1.29      -74.94     74.94 o 
   6   2  15      170.42       86.00    116.01 o 
   8   2  15      164.12      -55.26    103.32 o 
 -29   3  15      305.90      431.58    134.09 o 
 -27   3  15        5.13       40.37    149.87 o 
 -25   3  15       29.29      -58.58     58.58 o 
 -23   3  15       12.93      -32.33     48.53 o 
 -21   3  15     1287.92     1455.53     75.55 o 
 -19   3  15      169.25       95.70     47.56 o 
 -17   3  15      323.28      207.07     66.17 o 
 -15   3  15     2294.70     2077.77     88.64 o 
 -13   3  15       47.52      -25.77     41.61 o 
 -11   3  15       20.35      -40.62     49.59 o 
  -9   3  15       90.29       51.90     50.43 o 
  -7   3  15     3325.71     3096.97     99.31 o 
  -5   3  15     1051.32     1120.84     74.82 o 
  -3   3  15      733.52      894.64     58.30 o 
  -1   3  15      271.81      339.58     61.95 o 
   1   3  15       81.67       96.94     54.85 o 
   3   3  15       32.60      -73.18     73.18 o 
   5   3  15      213.15       14.67     89.58 o 
   7   3  15      444.42      432.88    120.94 o 
 -28   4  15      292.98      179.37    187.59 o 
 -26   4  15      712.34      777.47    197.47 o 
 -24   4  15      839.72      726.47    131.07 o 
 -22   4  15      247.38      429.56     61.37 o 
 -20   4  15      224.98      226.09     55.96 o 
 -18   4  15      754.79      563.25     69.01 o 
 -16   4  15      129.58      137.39     50.09 o 
 -14   4  15      438.50      440.12     67.41 o 
 -12   4  15     1203.22     1508.73     98.43 o 
 -10   4  15      215.62      277.66     74.56 o 
  -8   4  15      641.30      564.70     83.97 o 
  -6   4  15      780.46      725.43    114.87 o 
  -4   4  15        0.77      -17.71     81.75 o 
  -2   4  15     1163.15     1271.38    135.38 o 
   0   4  15      112.93       88.81     92.25 o 
   2   4  15       34.94      -78.86     78.86 o 
   4   4  15       12.87      -35.07     81.71 o 
   6   4  15      312.59      131.90    241.96 o 
 -25   5  15       11.96       62.67     82.08 o 
 -23   5  15      649.15      725.68    103.34 o 
 -21   5  15     1010.84      889.01    133.25 o 
 -19   5  15      681.23      592.79     78.02 o 
 -17   5  15      255.49      171.68     60.09 o 
 -15   5  15      339.72      292.30     63.42 o 
 -13   5  15     1274.48     1311.65     96.40 o 
 -11   5  15      566.47      623.21     70.95 o 
  -9   5  15      858.11      926.56     77.94 o 
  -7   5  15      352.65      304.18     68.42 o 
  -5   5  15     1342.21     1398.38     89.47 o 
  -3   5  15      423.68      411.83     81.36 o 
  -1   5  15       99.22      -64.47    107.92 o 
   1   5  15      257.53      169.75     99.82 o 
   3   5  15       74.06      -89.22     96.87 o 
 -22   6  15      783.98      726.86    104.06 o 
 -20   6  15      515.83      378.66     87.79 o 
 -18   6  15       40.67      -67.22     67.22 o 
 -16   6  15      433.26      411.11    110.09 o 
 -14   6  15      125.03       40.39     83.82 o 
 -12   6  15     1333.69     1566.48    108.24 o 
 -10   6  15      126.58      113.31     66.55 o 
  -8   6  15        0.02       -9.15     65.54 o 
  -6   6  15       25.98       71.67     89.07 o 
  -4   6  15      110.28      -63.18     75.30 o 
  -2   6  15      408.47      381.24     72.37 o 
   0   6  15       25.62      -67.57     67.57 o 
 -15   7  15      182.38      148.48     93.19 o 
 -13   7  15      354.18      311.48     88.58 o 
 -11   7  15      360.08      227.31     82.47 o 
  -9   7  15       44.76       18.82     72.10 o 
  -7   7  15      450.06      541.50     82.11 o 
 -30   0  16      222.68      343.92    166.20 o 
 -28   0  16      121.56       12.07    102.85 o 
 -26   0  16      207.77       75.22     80.54 o 
 -24   0  16      352.83      409.49     86.75 o 
 -22   0  16     3687.23     3481.68    163.65 o 
 -20   0  16     2603.44     2306.98    118.74 o 
 -18   0  16      111.26      155.64     68.85 o 
 -16   0  16      914.17      890.09     88.76 o 
 -14   0  16     5933.51     5608.06    163.51 o 
 -12   0  16      438.75      394.20     84.08 o 
 -10   0  16     1206.71     1255.74     94.59 o 
  -8   0  16     2797.60     2691.74    115.25 o 
  -6   0  16     7801.39     7177.19    164.44 o 
  -4   0  16     4798.69     4723.61    133.81 o 
  -2   0  16      165.59       90.65     83.56 o 
   0   0  16        8.69      -75.05     75.05 o 
   2   0  16      559.25      256.42    103.56 o 
   4   0  16     2356.93     2390.31    301.96 o 
   6   0  16      199.99       82.76    109.91 o 
   8   0  16      584.59      353.79    167.85 o 
 -31   1  16      166.93      264.93    177.72 o 
 -29   1  16       87.10      143.50    114.25 o 
 -27   1  16      319.81      232.69     88.16 o 
 -25   1  16       36.18       59.90     56.80 o 
 -23   1  16      657.97      712.03     70.53 o 
 -21   1  16      471.33      515.54     60.17 o 
 -19   1  16       40.83       14.28     46.31 o 
 -17   1  16     1360.06     1257.26     67.77 o 
 -15   1  16     5297.05     5131.50    110.81 o 
 -13   1  16        6.74      -15.83     48.69 o 
 -11   1  16      900.86      968.74     85.39 o 
  -9   1  16      812.09      852.12     60.54 o 
  -7   1  16    22315.70    21156.20    262.70 o 
  -5   1  16     7164.51     6711.96    120.29 o 
  -3   1  16       44.78       39.47     45.18 o 
  -1   1  16     1197.28     1260.69     76.03 o 
   1   1  16      349.44      306.16     59.45 o 
   3   1  16     3094.61     3079.54    131.37 o 
   5   1  16     1024.25      875.60    134.96 o 
   7   1  16       45.97     -105.32    105.32 o 
 -30   2  16       65.13      188.80    120.74 o 
 -28   2  16      195.47      443.69    153.04 o 
 -26   2  16     3701.47     3587.09    144.90 o 
 -24   2  16     3349.60     3181.31    122.94 o 
 -22   2  16     5871.62     5833.45    153.31 o 
 -20   2  16      524.07      410.79     79.09 o 
 -18   2  16      197.67      142.29     54.58 o 
 -16   2  16       14.67       65.97     55.56 o 
 -14   2  16     2198.50     2197.20     83.59 o 
 -12   2  16      260.18      281.13     51.44 o 
 -10   2  16     1944.81     1870.44     81.26 o 
  -8   2  16     1630.01     1634.06     78.99 o 
  -6   2  16     2149.51     2194.60     97.30 o 
  -4   2  16     1954.97     2057.63     89.77 o 
  -2   2  16       10.39       32.27     59.76 o 
   0   2  16        7.39      -63.17     63.17 o 
   2   2  16      260.52      261.23     77.64 o 
   4   2  16     2255.48     2277.41    147.22 o 
   6   2  16      165.15      317.18    116.20 o 
 -29   3  16      150.66      132.48    116.42 o 
 -27   3  16      156.32      -44.78     91.02 o 
 -25   3  16        0.71      -61.52     61.52 o 
 -23   3  16     3078.48     3014.02    113.94 o 
 -21   3  16      321.67      319.95     56.55 o 
 -19   3  16        7.57      -14.38     47.67 o 
 -17   3  16      104.42       38.68     45.91 o 
 -15   3  16     4896.18     4560.73    112.22 o 
 -13   3  16     1355.01     1480.02     71.11 o 
 -11   3  16      491.63      385.11     59.31 o 
  -9   3  16      889.05      849.65     72.44 o 
  -7   3  16      171.42      145.01     58.01 o 
  -5   3  16     2270.51     2529.70    100.71 o 
  -3   3  16        7.76      -72.67     72.67 o 
  -1   3  16       34.08       19.45     60.93 o 
   1   3  16     1167.80     1289.79     90.81 o 
   3   3  16      590.91      469.05     98.84 o 
   5   3  16      130.60      177.55    116.90 o 
 -26   4  16     1692.50     1531.90    394.11 o 
 -24   4  16      224.95      120.79     65.26 o 
 -22   4  16       24.88       -2.43     52.83 o 
 -20   4  16      368.68      325.35     60.47 o 
 -18   4  16      371.48      407.12     61.64 o 
 -16   4  16     1170.47     1235.91    187.93 o 
 -14   4  16     2146.54     2042.14    115.39 o 
 -12   4  16     1214.60     1258.85     96.41 o 
 -10   4  16      691.81      758.68    106.61 o 
  -8   4  16       62.84       25.81     85.10 o 
  -6   4  16     1702.69     2089.47    155.44 o 
  -4   4  16      175.89      275.56    102.93 o 
  -2   4  16       59.05       -5.97     76.55 o 
   0   4  16      115.87       89.58     98.81 o 
   2   4  16      921.31      996.88    238.07 o 
   4   4  16       25.40      -97.69     97.69 o 
 -23   5  16      704.54      742.32    116.79 o 
 -21   5  16       24.02      -63.66     80.94 o 
 -19   5  16      142.80      -45.46     62.75 o 
 -17   5  16      114.42       76.11     65.91 o 
 -15   5  16     1095.76     1030.45     80.79 o 
 -13   5  16     1506.15     1595.67    113.06 o 
 -11   5  16        6.06      -66.42     66.42 o 
  -9   5  16      338.99      393.15     70.69 o 
  -7   5  16     1407.07     1396.59    118.76 o 
  -5   5  16     1830.16     1852.83    195.48 o 
  -3   5  16      115.12       89.77     78.62 o 
  -1   5  16       84.62       74.89    140.21 o 
   1   5  16       32.81     -107.55    130.46 o 
 -20   6  16        2.67      -63.30     63.30 o 
 -18   6  16      799.44      715.92    117.43 o 
 -16   6  16      317.03      523.54    132.59 o 
 -14   6  16        0.73      -86.57     86.57 o 
 -12   6  16        1.73      -70.98     85.48 o 
 -10   6  16       21.21      -87.13     87.13 o 
  -8   6  16      208.42      232.89     84.86 o 
  -6   6  16       41.21       -2.55     89.03 o 
  -4   6  16        8.19      -69.58     69.58 o 
 -29   1  17       90.90       21.57    110.08 o 
 -27   1  17      410.82      332.58     91.16 o 
 -25   1  17        2.63      -62.24     62.24 o 
 -23   1  17       28.11        8.75     54.63 o 
 -21   1  17       17.75      -39.09     48.40 o 
 -19   1  17      116.99       -9.73     46.97 o 
 -17   1  17       61.05       72.70     48.73 o 
 -15   1  17      157.69       89.46     46.73 o 
 -13   1  17      139.43       58.05     47.43 o 
 -11   1  17       90.09       32.10     46.05 o 
  -9   1  17     2074.67     2041.08     80.72 o 
  -7   1  17     6386.70     5890.50    114.09 o 
  -5   1  17     4416.34     4161.94     97.85 o 
  -3   1  17      133.73      120.88     54.89 o 
  -1   1  17      464.03      462.35     67.87 o 
   1   1  17      340.66      219.68    131.56 o 
   3   1  17        1.49      -32.35    102.32 o 
   5   1  17       40.95       63.73    107.45 o 
 -28   2  17       36.49       15.57    111.42 o 
 -26   2  17      242.75      169.36    107.47 o 
 -24   2  17      644.42      476.58     81.18 o 
 -22   2  17      359.07      290.38     71.35 o 
 -20   2  17        7.35      -49.41     59.46 o 
 -18   2  17      137.39      217.03     63.80 o 
 -16   2  17     1005.13      989.69     85.02 o 
 -14   2  17      196.80      152.20     62.03 o 
 -12   2  17       12.55      -53.91     53.91 o 
 -10   2  17      175.90      144.13     63.74 o 
  -8   2  17       92.52       78.11     68.82 o 
  -6   2  17      311.65      322.84     79.60 o 
  -4   2  17      573.78      705.53     72.24 o 
  -2   2  17       80.62      -30.18     62.03 o 
   0   2  17      397.07      382.61    103.03 o 
   2   2  17       71.13       81.69    108.61 o 
   4   2  17        0.81        9.69    180.19 o 
 -27   3  17        4.30       15.75     95.07 o 
 -25   3  17      239.00      321.85     88.05 o 
 -23   3  17       50.73       68.60     63.72 o 
 -21   3  17       40.76      -60.11     60.11 o 
 -19   3  17     1894.72     1879.93     84.43 o 
 -17   3  17     3514.57     3340.06    109.00 o 
 -15   3  17      716.48      750.73    103.05 o 
 -13   3  17       56.08       50.68     51.29 o 
 -11   3  17      821.86      825.58     77.11 o 
  -9   3  17      884.41      828.45     77.37 o 
  -7   3  17      392.56      392.82     68.57 o 
  -5   3  17      920.85     1114.12     83.75 o 
  -3   3  17      133.46       35.42     57.44 o 
  -1   3  17      218.71      202.50     67.00 o 
   1   3  17      201.63       77.86     90.29 o 
   3   3  17      565.97      546.08    129.55 o 
 -26   4  17      311.82       88.34    328.29 o 
 -24   4  17      845.84     1005.11    157.16 o 
 -22   4  17       85.16       26.93     59.51 o 
 -20   4  17        5.03      -27.67     54.55 o 
 -18   4  17        9.30      -52.54     52.54 o 
 -16   4  17      169.36      186.69     76.00 o 
 -14   4  17       32.40       42.29     71.73 o 
 -12   4  17      180.18      -27.69     89.12 o 
 -10   4  17      813.39      962.41    179.64 o 
  -8   4  17      125.55       54.63    155.50 o 
  -6   4  17      181.06      272.81    132.47 o 
  -4   4  17      293.98      298.86     85.80 o 
  -2   4  17        0.31     -162.83    162.83 o 
   0   4  17      609.29      572.13    118.21 o 
   2   4  17       46.01     -151.49    151.49 o 
 -23   5  17        0.04       55.47     84.46 o 
 -21   5  17       19.09        8.99     80.49 o 
 -19   5  17      575.20      765.30    245.54 o 
 -17   5  17      139.39       56.02     66.45 o 
 -15   5  17        5.73       29.17     81.66 o 
 -13   5  17       10.08       -2.25     80.95 o 
 -11   5  17       55.68      -20.20    113.54 o 
  -9   5  17     1542.98     1745.99    136.90 o 
  -7   5  17      300.07      277.99    157.88 o 
  -5   5  17      790.95      718.88    187.00 o 
  -3   5  17        0.12      -79.65     79.65 o 
  -1   5  17        1.16     -156.21    159.77 o 
 -18   6  17       28.37      -84.92     89.75 o 
 -16   6  17      606.76      571.23    132.65 o 
 -14   6  17      125.08      174.51    114.75 o 
 -12   6  17       39.00        1.78    104.24 o 
 -10   6  17      140.00       60.33     78.25 o 
  -8   6  17      185.75      254.87     75.22 o 
  -6   6  17     1202.37     1311.65    102.85 o 
 -30   0  18      987.04      798.09    197.47 o 
 -28   0  18     2685.11     2228.08    256.71 o 
 -26   0  18      184.16      155.17    108.68 o 
 -24   0  18        9.77      -74.93     74.93 o 
 -22   0  18     4260.03     3964.16    157.24 o 
 -20   0  18      745.89      771.91    115.00 o 
 -18   0  18       74.68      -41.43     85.51 o 
 -16   0  18      364.21      318.97     78.92 o 
 -14   0  18       92.28      100.42     74.58 o 
 -12   0  18    14541.65    12843.27    282.07 o 
 -10   0  18        5.34       -8.30     76.26 o 
  -8   0  18     1712.94     1819.98    117.75 o 
  -6   0  18     4254.64     4120.75    160.96 o 
  -4   0  18     1464.33     1599.13    116.22 o 
  -2   0  18     2068.30     2190.35    221.16 o 
   0   0  18      257.95       90.42    105.89 o 
   2   0  18      665.60      677.91    136.69 o 
   4   0  18        3.28      230.38    154.68 o 
 -29   1  18     1659.61     1615.66    169.30 o 
 -27   1  18      117.67       61.59    146.45 o 
 -25   1  18      209.73      159.36     87.15 o 
 -23   1  18      613.65      406.41     68.74 o 
 -21   1  18      408.80      386.37     66.08 o 
 -19   1  18     1729.56     1932.26    107.37 o 
 -17   1  18     2110.92     2127.31     86.82 o 
 -15   1  18        1.51      -45.09     45.09 o 
 -13   1  18        0.70      -46.58     46.58 o 
 -11   1  18      693.12      758.06     66.18 o 
  -9   1  18      895.64     1019.10     65.48 o 
  -7   1  18     3938.93     3856.15    114.70 o 
  -5   1  18      150.26       97.75     51.63 o 
  -3   1  18      396.97      659.87    166.20 o 
  -1   1  18       56.77       50.13    273.16 o 
   1   1  18     2211.93     2084.45    300.31 o 
   3   1  18      244.57      111.42    115.74 o 
 -28   2  18        0.18      -65.00    109.40 o 
 -26   2  18      688.35      671.46    214.74 o 
 -24   2  18      259.27      190.44     98.03 o 
 -22   2  18     2556.22     2242.44    129.89 o 
 -20   2  18     1861.07     1900.09    109.94 o 
 -18   2  18      239.65      241.56     70.82 o 
 -16   2  18      322.53      309.45     70.36 o 
 -14   2  18        0.60      -62.18     62.18 o 
 -12   2  18     5477.68     4973.70    144.36 o 
 -10   2  18      146.25      125.40     65.34 o 
  -8   2  18        5.88      -58.97     58.97 o 
  -6   2  18     2175.95     2166.32    106.42 o 
  -4   2  18     1999.27     2165.67     99.02 o 
  -2   2  18      575.85      573.05     93.16 o 
   0   2  18        0.33        5.46    110.25 o 
   2   2  18      278.14      120.17    115.12 o 
 -27   3  18      898.31      812.03    147.11 o 
 -25   3  18      705.21      696.65    117.18 o 
 -23   3  18      155.23      104.68     68.82 o 
 -21   3  18     1058.77     1154.94    104.83 o 
 -19   3  18       12.37       24.55     59.43 o 
 -17   3  18       24.55      -36.04     52.49 o 
 -15   3  18        2.73      -51.18     51.18 o 
 -13   3  18      270.93      114.62     91.11 o 
 -11   3  18     1429.94     1552.49     95.12 o 
  -9   3  18     3262.11     3362.57    115.81 o 
  -7   3  18      343.31      388.86     70.71 o 
  -5   3  18      375.60      380.96     69.63 o 
  -3   3  18      376.29      369.46     68.75 o 
  -1   3  18       49.08      109.14     88.75 o 
   1   3  18     2604.63     2943.90    268.23 o 
 -24   4  18       44.22     -108.63    108.63 o 
 -22   4  18       13.69        6.31    106.00 o 
 -20   4  18      373.24      362.15     75.87 o 
 -18   4  18       50.65      -51.74     54.43 o 
 -16   4  18      117.20      129.35     72.83 o 
 -14   4  18      579.08      643.77     89.88 o 
 -12   4  18      760.46      766.69    143.48 o 
 -10   4  18        2.80      -91.08     99.99 o 
  -8   4  18        3.06        6.37    102.22 o 
  -6   4  18      342.09      356.90    118.10 o 
  -4   4  18      672.64      801.82    105.64 o 
  -2   4  18       87.52     -132.47    132.47 o 
 -21   5  18     1164.14     1082.02    119.05 o 
 -19   5  18      120.27      150.88    145.71 o 
 -17   5  18      167.57       63.44     82.53 o 
 -15   5  18        4.81     -162.08    178.54 o 
 -13   5  18       79.57      159.13    110.90 o 
 -11   5  18       13.22     -100.60    100.60 o 
  -9   5  18        6.02        9.63    104.14 o 
  -7   5  18      109.40      -91.05     91.05 o 
  -5   5  18       25.15      -23.86     84.34 o 
 -29   1  19      191.07       95.20    118.75 o 
 -27   1  19        7.30     -105.81    105.81 o 
 -25   1  19       14.24      180.95    115.67 o 
 -23   1  19        0.08       29.70     71.25 o 
 -21   1  19       16.63      -37.52     56.08 o 
 -19   1  19      341.11      262.33     63.70 o 
 -17   1  19      947.36      997.36     77.79 o 
 -15   1  19      247.12      195.07     61.65 o 
 -13   1  19       17.24      -47.79     47.79 o 
 -11   1  19     2838.68     2691.71     95.67 o 
  -9   1  19     4167.35     3749.79    114.71 o 
  -7   1  19      571.95      566.74     66.39 o 
  -5   1  19      157.22      142.26     72.02 o 
  -3   1  19      205.85       16.72    195.00 o 
  -1   1  19      169.38      214.09    118.77 o 
   1   1  19        0.72      -68.76    112.06 o 
 -28   2  19     1181.19     1213.84    165.18 o 
 -26   2  19        2.17      -96.85    110.66 o 
 -24   2  19      227.37      238.48    101.47 o 
 -22   2  19       33.24      -52.08     77.17 o 
 -20   2  19      118.32       83.69     67.43 o 
 -18   2  19        0.39      -62.08     62.08 o 
 -16   2  19      104.93       86.43     67.33 o 
 -14   2  19      104.04       33.01     65.09 o 
 -12   2  19     1352.32     1621.24    121.48 o 
 -10   2  19       92.84       35.72     65.78 o 
  -8   2  19      237.13      206.40     72.11 o 
  -6   2  19      165.86      119.74     79.05 o 
  -4   2  19      281.68      313.95    100.75 o 
  -2   2  19     1155.22     1370.67    158.23 o 
   0   2  19       51.12       -9.12    115.51 o 
 -25   3  19      717.95      544.71    140.09 o 
 -23   3  19      155.40       98.75    101.67 o 
 -21   3  19        0.09       13.43     63.40 o 
 -19   3  19        3.51      -60.59     60.59 o 
 -17   3  19        4.96      -49.94     62.63 o 
 -15   3  19        2.55       55.92     65.82 o 
 -13   3  19      162.24       -6.95    119.03 o 
 -11   3  19       27.20      -62.19     62.19 o 
  -9   3  19      102.45      -15.50     64.32 o 
  -7   3  19      726.19      683.57     86.47 o 
  -5   3  19        5.01      -71.96     71.96 o 
  -3   3  19        2.43       19.66    113.34 o 
  -1   3  19       36.48      -68.19    114.50 o 
 -24   4  19     1427.57     1342.79    170.44 o 
 -22   4  19      320.08      305.57    129.76 o 
 -20   4  19      413.68      479.37    143.16 o 
 -18   4  19      258.95      265.39     67.93 o 
 -16   4  19      546.08      554.28     96.12 o 
 -14   4  19       83.68       -9.41    228.73 o 
 -12   4  19      678.10      604.11    206.52 o 
 -10   4  19       80.30      146.11    114.01 o 
  -8   4  19       24.71       45.71    112.25 o 
  -6   4  19       14.53      -41.01     92.00 o 
  -4   4  19       11.22      -92.87     92.87 o 
 -19   5  19      858.90      876.51    112.36 o 
 -17   5  19      115.32       31.07    118.26 o 
 -15   5  19       49.81      -35.80    111.99 o 
 -13   5  19       34.68     -104.49    104.49 o 
 -11   5  19      287.21      124.24    137.40 o 
  -9   5  19      213.11      192.48    119.83 o 
 -28   0  20       92.04      115.19    161.26 o 
 -26   0  20     1511.26     1364.16    220.50 o 
 -24   0  20      280.33      246.01    115.19 o 
 -22   0  20     1874.15     1659.74    163.23 o 
 -20   0  20      322.69      252.11    111.63 o 
 -18   0  20      507.67      430.17    168.16 o 
 -16   0  20       36.11       30.53    110.21 o 
 -14   0  20     2068.57     2020.90    125.93 o 
 -12   0  20      521.62      445.06    108.77 o 
 -10   0  20     1008.30     1108.74    118.08 o 
  -8   0  20      560.16      684.60    108.84 o 
  -6   0  20     1885.24     2238.33    176.21 o 
  -4   0  20      496.46      432.93    151.39 o 
  -2   0  20      428.94      355.50    125.81 o 
 -27   1  20     1133.03     1113.64    335.69 o 
 -25   1  20     1411.94     1283.02    161.08 o 
 -23   1  20       92.22       41.27    136.56 o 
 -21   1  20      146.39      108.74     85.69 o 
 -19   1  20     4256.76     3823.14    154.08 o 
 -17   1  20       25.59      -40.25     63.10 o 
 -15   1  20     1582.02     1645.28     92.78 o 
 -13   1  20       33.55      -43.80     56.27 o 
 -11   1  20     1277.28     1190.78     98.16 o 
  -9   1  20     4019.11     4103.99    150.09 o 
  -7   1  20      672.87      756.40    186.04 o 
  -5   1  20      639.77      580.26    288.79 o 
  -3   1  20      115.24      124.05    154.68 o 
  -1   1  20       24.16       32.40    157.97 o 
 -26   2  20     1615.39     1680.71    184.83 o 
 -24   2  20      178.31       94.90    120.41 o 
 -22   2  20      442.21      458.07    145.63 o 
 -20   2  20      490.40      451.77    105.23 o 
 -18   2  20      954.44      882.39    142.63 o 
 -16   2  20      857.20      941.96    101.56 o 
 -14   2  20     2924.90     2792.48    135.12 o 
 -12   2  20       32.99      -75.33     75.33 o 
 -10   2  20     2480.38     2699.02    248.84 o 
  -8   2  20       85.59      113.97     95.52 o 
  -6   2  20      711.36      640.38    110.15 o 
  -4   2  20      861.28      681.10    135.60 o 
  -2   2  20      134.56      262.30    127.93 o 
 -25   3  20      585.84      590.47    146.78 o 
 -23   3  20      300.11      183.42    125.92 o 
 -21   3  20        9.02      -40.65     91.04 o 
 -19   3  20     1002.28      930.13    116.30 o 
 -17   3  20      401.22      340.49    111.76 o 
 -15   3  20      626.15      560.37    164.10 o 
 -13   3  20      911.47      894.29     89.55 o 
 -11   3  20      283.48      320.85     76.14 o 
  -9   3  20       34.80      -38.13     91.52 o 
  -7   3  20       98.96      -86.85     86.85 o 
  -5   3  20      321.97      377.32    108.46 o 
 -22   4  20      236.13      104.35    127.22 o 
 -20   4  20        0.05     -106.91    113.09 o 
 -18   4  20      333.45      612.82    140.18 o 
 -16   4  20      188.82      219.87    121.39 o 
 -14   4  20     1037.79     1305.97    160.56 o 
 -12   4  20      391.96      309.56    139.05 o 
 -10   4  20     1371.50     1524.10    213.92 o 
  -8   4  20      160.84      308.64    128.57 o 
 -25   1  21      146.49      145.29    118.00 o 
 -23   1  21       15.78      -48.11    107.59 o 
 -21   1  21     1363.95     1338.51    157.64 o 
 -19   1  21      961.12      786.71    142.34 o 
 -17   1  21      101.77      165.07    114.69 o 
 -15   1  21      634.46      447.34    168.78 o 
 -13   1  21     1356.54     1285.64    119.44 o 
 -11   1  21     1001.27     1043.97    233.67 o 
  -9   1  21       28.18      -45.13     88.86 o 
  -7   1  21        0.06      -88.24     88.24 o 
  -5   1  21        6.07       42.73    114.33 o 
 -24   2  21       31.14       -2.49    119.83 o 
 -22   2  21       63.86     -141.52    141.52 o 
 -20   2  21        1.85     -105.71    105.71 o 
 -18   2  21      740.75      919.07    145.39 o 
 -16   2  21        7.99       36.28     94.23 o 
 -14   2  21      423.41      214.88    119.26 o 
 -12   2  21      129.97       58.87    109.92 o 
 -10   2  21       55.11      146.13    117.37 o 
  -8   2  21      698.19      647.77    115.20 o 
  -6   2  21      111.45      208.15    124.24 o 
 -23   3  21        0.26     -151.39    176.07 o 
 -21   3  21      378.17      372.73    234.49 o 
 -19   3  21      188.86      163.47    123.32 o 
 -17   3  21       11.08        2.97     95.26 o 
 -15   3  21      215.20      128.26     99.64 o 
 -13   3  21      715.54      717.91    135.26 o 
 -11   3  21     1489.25     1656.19    173.33 o 
  -9   3  21     3442.28     3460.23    209.41 o 
 -16   4  21       53.29      -39.45    162.91 o 
 -14   4  21       97.20       19.64    121.36 o 
 -24   0  22      320.52      111.90    161.26 o 
 -22   0  22      691.16      646.70    189.24 o 
 -20   0  22      496.09      352.15    167.85 o 
 -18   0  22     1168.70     1185.03    153.47 o 
 -16   0  22      104.51      155.45    112.22 o 
 -14   0  22      175.46      170.41    114.75 o 
 -12   0  22     1105.26     1502.43    230.38 o 
 -10   0  22      210.21      292.91    162.91 o 
  -8   0  22      365.24      638.48    189.24 o 
 -23   1  22      672.50      870.42    150.65 o 
 -21   1  22     3531.22     3198.83    210.26 o 
 -19   1  22     1189.59     1388.15    166.95 o 
 -17   1  22      182.94      149.46    120.09 o 
 -15   1  22        7.14      -61.25    120.95 o 
 -13   1  22      516.86      567.97    135.55 o 
 -11   1  22     1544.85     1675.65    171.92 o 
  -9   1  22      180.37      176.71    101.63 o 
 -22   2  22       94.30      -10.88    117.76 o 
 -20   2  22      377.49      404.19    134.36 o 
 -18   2  22        5.20     -116.01    116.01 o 
 -16   2  22      526.48      687.01    143.70 o 
 -14   2  22      173.91       34.92    114.40 o 
 -12   2  22      341.45      377.60    134.43 o 
 -10   2  22     1154.76     1202.61    161.73 o 
 -17   3  22      195.98      219.12    132.63 o 
 -15   3  22        3.70      -20.75    248.48 o 
 -19   1  23       12.31     -101.18    117.76 o 
 -17   1  23      139.89       91.12    232.02 o 
 -15   1  23     1103.09      988.91    153.38 o 
 -13   1  23      317.50      240.25    172.78 o 
                                                 
